# Supplementary material for: Systematic Exploration of SARS-CoV-2 Adaptation to Vero E6, Vero E6/TMPRSS2, and Calu-3 Cells
Source: Genome Biol Evol. 2023 Feb 28;15(4):evad035. doi: 10.1093/gbe/evad035 (PMC10078795; doi:10.1093/gbe/evad035)
Supplement: evad035_Supplementary_Data [file evad035_supplementary_data.zip]

Archive with 3 entries (3 files):
- Supplementary information legends.docx
- Supplementary Notes and Figures.pdf
- Supplementary Data and Tables.xlsx
