# Supplementary material for: Systematic Exploration of SARS-CoV-2 Adaptation to Vero E6, Vero E6/TMPRSS2, and Calu-3 Cells
Source: Genome Biol Evol. 2023 Feb 28;15(4):evad035. doi: 10.1093/gbe/evad035 (PMC10078795; doi:10.1093/gbe/evad035)
Supplement: evad035_Supplementary_Data [file evad035_supplementary_data.zip › Supplementary Data and Tables.xlsx]

## Sheet: Data S1
Supplementary Data 1.Infectious virus titres
variant	sample	cell_line	replicate	measurement.replicate	P1	P2	P3	P4
B.1.36.16	73NLt	Vero E6	A	1	80000	50000	59000	39000
B.1.36.16	73NLt	Vero E6	A	2	180000	42000	57000	29000
B.1.36.16	73NLt	Vero E6	B	1	120000	51000	41000	72000
B.1.36.16	73NLt	Vero E6	B	2	160000	51000	47000	82000
B.1.36.16	73NLt	Vero E6-TMPRSS2	A	1	20000	37000	2200	35000
B.1.36.16	73NLt	Vero E6-TMPRSS2	A	2	26000	35000	1600	40000
B.1.36.16	73NLt	Vero E6-TMPRSS2	B	1	28000	23000	5000	42000
B.1.36.16	73NLt	Vero E6-TMPRSS2	B	2	39000	27000	3900	40000
B.1.36.16	73NLt	Calu-3	A	1	230000	700	6900	14000
B.1.36.16	73NLt	Calu-3	A	2	190000	300	8000	11000
B.1.36.16	73NLt	Calu-3	B	1	300000	900	5700	12000
B.1.36.16	73NLt	Calu-3	B	2	300000	500	5800	16000
B.1.36.16	CV130	Vero E6	A	1	320000	130000	140000	420000
B.1.36.16	CV130	Vero E6	A	2	330000	90000	130000	320000
B.1.36.16	CV130	Vero E6	B	1	220000	140000	51000	100000
B.1.36.16	CV130	Vero E6	B	2	200000	110000	46000	70000
B.1.36.16	CV130	Vero E6-TMPRSS2	A	1	120000	36000	4100	70000
B.1.36.16	CV130	Vero E6-TMPRSS2	A	2	220000	37000	2700	72000
B.1.36.16	CV130	Vero E6-TMPRSS2	B	1	87000	42000	3700	56000
B.1.36.16	CV130	Vero E6-TMPRSS2	B	2	90000	46000	3300	48000
B.1.36.16	CV130	Calu-3	A	1	410000	1500	1400	28000
B.1.36.16	CV130	Calu-3	A	2	330000	800	2000	69000
B.1.36.16	CV130	Calu-3	B	1	390000	600	2000	34000
B.1.36.16	CV130	Calu-3	B	2	390000	1000	1200	22000
AY.30	NH783	Vero E6	A	1	1300	28000	35000	61000
AY.30	NH783	Vero E6	A	2	1700	22000	31000	64000
AY.30	NH783	Vero E6-TMPRSS2	A	1	14000	21000	22000	45000
AY.30	NH783	Vero E6-TMPRSS2	A	2	10000	15000	23000	43000
AY.30	NH783	Vero E6-TMPRSS2	B	1	30000	11000	30000	54000
AY.30	NH783	Vero E6-TMPRSS2	B	2	18000	19000	26000	34000
AY.30	OTV54	Vero E6	A	1	14000	36000	20000	19000
AY.30	OTV54	Vero E6	A	2	15000	34000	12000	25000
AY.30	OTV54	Vero E6	B	1	4600	51000	28000	60000
AY.30	OTV54	Vero E6	B	2	4900	56000	38000	58000
AY.30	OTV54	Vero E6-TMPRSS2	A	1	40000	10000	51000	45000
AY.30	OTV54	Vero E6-TMPRSS2	A	2	51000	13000	50000	46000
AY.30	OTV54	Vero E6-TMPRSS2	B	1	64000	9700	66000	31000
AY.30	OTV54	Vero E6-TMPRSS2	B	2	61000	7700	64000	36000
AY.30	OTV54	Calu-3	A	1	1300	NA	NA	NA
AY.30	OTV54	Calu-3	A	2	1600	NA	NA	NA
AY.30	OTV54	Calu-3	B	1	1600	NA	NA	NA
AY.30	OTV54	Calu-3	B	2	1500	NA	NA	NA

## Sheet: Data S2
"Supplementary Data 2 Site wise variant profiles.txt" is very big.
The file can be downloaded from https://github.com/PAiewsakun/SARS-CoV-2-cell-culture-adaptation, named "variant table.zip" and is in the folder "code/data".

## Sheet: Data S3
Supplementary Data 3. Candidate sites with potential adaptation mutations
Cell line	Gene	Protein subdomain	Position	Likelihood ratio test: M0 Vs M1*			Likelihood ratio test: M1 Vs M2*			Best-fit model*	Mutation selective advantage coefficient, estimated with the best-fit model								Mutation selective advantage coefficient		Detected as site with potential adaptive changes?		Necleotide mutation (amino acid mutation)		Propagation experiment showing a strong signal (viral sample:replicate)
											B.1.36.16				AY.30
				Chi-square (χ2) statistic	Degree of freedom	p-value	Chi-square (χ2) statistic	Degree of freedom	p-value		Estimate	Std. Error	z value	Pr(>|z|)	Estimate	Std. Error	z value	Pr(>|z|)	B.1.36.16	AY.30	B.1.36.16	AY.30	B.1.36.16	AY.30	B.1.36.16	AY.30
Vero E6	NSP2	-	1246	477.268	2	2.30417e-104	5.04878	4	0.282329	M1	-0.211215	0.100362	-2.10454	0.0353315	0.562342	0.0275184	20.4351	8.14677e-93	-0.211215	0.562342	FALSE	TRUE		1,246T>C(G147)		NH783:A
			2135	4911.71	2	0	72.4169	4	7.0067e-15	M2	0.311705	0.458853	0.679313	0.49694	-0.0386819	0.522333	-0.0740561	0.940966	0.311705	-0.0386819	TRUE	FALSE	2,135C>T(L444F)		73NLt:A
	NSP3	DUF3655	3163	330.832	2	1.44773e-72	16.1863	4	0.0027791	M1	1.03828	0.0704592	14.7359	3.79177e-49	-0.18876	0.240398	-0.785198	0.432337	1.03828	-0.18876	TRUE	FALSE	3,163T>C(S148)		73NLt:B
		Macro X domain	3653	108.892	2	2.26152e-24	34.3714	4	6.25284e-07	M1	1.86628	0.291608	6.39996	1.55422e-10	-0.30912	0.565759	-0.546381	0.584804	1.86628	-0.30912	TRUE	FALSE	3,653C>T(L312F)		CV130:A
		Papain-like protease	5262	82.5661	2	1.17762e-18	1.82162	4	0.768525	M1	0.235286	0.0364156	6.46111	1.03936e-10	0.265023	0.0432203	6.13191	8.68301e-10	0.235286	0.265023	TRUE	TRUE	5,262C>G(S848C)	5,262C>G(S848C)	73NLt:A, 73NLt:B, CV130:A, CV130:B	OTV54:A, OTV54:B, NH783:A
		Betacoronavirus-specific marker domain	6539	134.813	2	5.31853e-30	65.571	4	1.95059e-13	M2	0.201768	0.151694	1.3301	0.183487	0.0675899	0.211265	0.31993	0.749022	0.201768	0.0675899	FALSE	TRUE		6,539C>T(H1,274Y)		OTV54:A, OTV54:B, NH783:A
		C-terminal domain	7688	928.733	2	2.12871e-202	30.1918	4	4.47352e-06	M1	0.961777	0.0401165	23.9746	5.11937e-127	-0.242156	0.133582	-1.81278	0.0698653	0.961777	-0.242156	TRUE	FALSE	7,688C>A(L1,657I)		CV130:B
			8156	2779.47	2	0	313.961	4	1.05422e-66	M2	0.299954	0.420672	0.713036	0.475824	0.112372	0.491365	0.228693	0.819107	0.299954	0.112372	TRUE	FALSE	8,156T>C(S1,813P)		73NLt:A
	NSP4	Between transmembrane domain 1 and 2 (outside)	9286	51.4197	2	6.82881e-12	12.5651	4	0.0136084	M1	1.03668	0.200409	5.17281	2.30599e-07	0.361104	0.203729	1.77247	0.0763166	1.03668	0.361104	TRUE	FALSE	9,286C>T(N244)		73NLt:A
		C-terminal domain	9835	729.576	2	3.75541e-159	90.1434	4	1.22757e-18	M2	0.470878	0.333852	1.41044	0.15841	0.0522792	0.389453	0.134238	0.893215	0.470878	0.0522792	TRUE	FALSE	9,835T>C(Y427)		73NLt:A
	NSP12	Nidovirus RdRp associated nucleotidyl transferase domain	13536	1852.28	2	0	4540.52	4	0	M2	0.269413	0.459237	0.586653	0.557437	-0.0298336	0.532849	-0.0559889	0.955351	0.269413	-0.0298336	TRUE	FALSE	13,536T>C(Y23)		CV130:A, CV130:B
		Finger domain 1	14637	108.26	2	3.10235e-24	13.5429	4	0.00890644	M1	0.802198	0.0946302	8.47719	2.30694e-17	0.0177636	0.185239	0.0958958	0.923603	0.802198	0.0177636	TRUE	FALSE	14,637T>G(A390)		CV130:A
		Finger domain 2	15345	95.336	2	1.98634e-21	111.591	4	3.33124e-23	M2	-0.130491	0.499033	-0.261487	0.793717	0.363656	0.825501	0.440528	0.659555	-0.130491	0.363656	FALSE	TRUE		15,345A>C(S626)		NH783:A
	NSP15	endoRNAse domain	20594	2029.07	2	0	311.329	4	3.89668e-66	M2	-1.04527	9.90079	-0.105575	0.91592	6.74118	16.1918	0.416332	0.677167	-1.04527	6.74118	FALSE	TRUE		20,594C>T(T325I)		NH783:A
	S	N-terminal domain	22101	141.57	2	1.81368e-31	22.3625	4	0.000169725	M1	0.731809	0.0695805	10.5174	7.18026e-26	-18.9638	4.73235e+06	-4.00727e-06	0.999997	0.731809	-18.9638	TRUE	FALSE	22,101A>C(E180A)		CV130:A
			22205	367.633	2	1.47737e-80	2.29975	4	0.680815	M1	0.777253	0.0510989	15.2108	3.00033e-52	-9.39712	591.208	-0.0158948	0.987318	0.777253	-9.39712	TRUE	FALSE	22,205_22,206insGA AGA GAT CGC CAT T (D215G_L216insRDRHY)		73NLt:A
			22343	62.2235	2	3.07851e-14	9.4405	4	0.0509844	M1	0.627039	0.0853668	7.34523	2.05402e-13	-5.48413	5.26889e+06	-1.04085e-06	0.999999	0.627039	-5.48413	TRUE	FALSE	22,343G>C(G261R)		CV130:A
		Between receptor binding domain and multi basic cleavage site	23326	129.673	2	6.94666e-29	201.698	4	1.62106e-42	M2	-0.113755	0.562577	-0.202203	0.839758	0.349322	0.930916	0.375246	0.707478	-0.113755	0.349322	FALSE	TRUE		23,326A>G(T588)		NH783:A
			23525	164.917	2	1.54441e-36	8.68148	4	0.0695733	M1	1.42485	0.160081	8.9008	5.54472e-19	0.395987	0.186808	2.11975	0.034027	1.42485	0.395987	TRUE	FALSE	23,525C>T(H655Y)		73NLt:B, CV130:A
		Multi basic cleavage site	23583	888.439	2	1.19666e-193	4.23826	4	0.37472	M1	1.18123	0.0540934	21.8369	1.03588e-105	-0.0958198	0.212512	-0.450892	0.652068	1.18123	-0.0958198	TRUE	FALSE	23,583delA		73NLt:B, CV130:A, CV130:B
			23584	901.512	2	1.73485e-196	6.49351	4	0.1652	M1	1.2044	0.0551899	21.8228	1.40894e-105	0.0822933	0.186108	0.442181	0.658358	1.2044	0.0822933	TRUE	FALSE	23,584delT		73NLt:B, CV130:A, CV130:B
			23585	943.299	2	1.46265e-205	6.48236	4	0.165905	M1	1.23804	0.0560271	22.0971	3.36807e-108	-0.340219	0.16458	-2.0672	0.0387156	1.23804	-0.340219	TRUE	FALSE	23,585delC		73NLt:B, CV130:A, CV130:B
			23586	927.222	2	4.53213e-202	2.82103	4	0.588207	M1	1.22613	0.055588	22.0575	8.08536e-108	-0.00571599	0.196063	-0.0291538	0.976742	1.22613	-0.00571599	TRUE	FALSE	23,586delA		73NLt:B, CV130:A, CV130:B
			23587	954.989	2	4.23493e-208	5.77321	4	0.216737	M1	1.26674	0.0574911	22.0337	1.37022e-107	0.0556611	0.182446	0.305083	0.760303	1.26674	0.0556611	TRUE	FALSE	23,587delG		73NLt:B, CV130:A, CV130:B
			23588	927.72	2	3.53396e-202	7.30409	4	0.120665	M1	1.22175	0.0552545	22.1114	2.45706e-108	0.0239889	0.172165	0.139337	0.889184	1.22175	0.0239889	TRUE	FALSE	23,588delA		73NLt:B, CV130:A, CV130:B
			23589	942.339	2	2.36414e-205	7.55344	4	0.109376	M1	1.24385	0.0563084	22.0899	3.95208e-108	-0.12705	0.200722	-0.632966	0.526756	1.24385	-0.12705	TRUE	FALSE	23,589delC		73NLt:B, CV130:A, CV130:B
			23590	952.241	2	1.67313e-207	1.45246	4	0.835028	M1	1.25506	0.0567707	22.1074	2.68012e-108	0.0967723	0.173984	0.556212	0.578066	1.25506	0.0967723	TRUE	FALSE	23,590delT		73NLt:B, CV130:A, CV130:B
			23591	921.349	2	8.54457e-201	8.61309	4	0.0715323	M1	1.20725	0.0545524	22.13	1.62433e-108	-0.147224	0.185246	-0.794749	0.426759	1.20725	-0.147224	TRUE	FALSE	23,591delC		73NLt:B, CV130:A, CV130:B
			23592	955.122	2	3.96188e-208	1.85945	4	0.761589	M1	1.23216	0.0552945	22.2837	5.31911e-110	0.0439791	0.189375	0.232232	0.816358	1.23216	0.0439791	TRUE	FALSE	23,592delA		73NLt:B, CV130:A, CV130:B
			23593	945.259	2	5.48938e-206	1.4887	4	0.828642	M1	1.21163	0.0542518	22.3335	1.74545e-110	-0.00497072	0.175708	-0.0282896	0.977431	1.21163	-0.00497072	TRUE	FALSE	23,593delG		73NLt:B, CV130:A, CV130:B
			23594	937.466	2	2.70361e-204	14.511	4	0.00583058	M1	1.17641	0.0520462	22.6031	4.03853e-113	-0.0266117	0.11803	-0.225466	0.821617	1.17641	-0.0266117	TRUE	FALSE	23,594delA		73NLt:B, CV130:A, CV130:B
			23595	1550.83	2	0	55.4484	4	2.61683e-11	M2	1.0555	1.26769	0.83262	0.405059	1.08092	2.0912	0.516889	0.605234	1.0555	1.08092	TRUE	TRUE	23,595delC	23,595delC	73NLt:B, CV130:A, CV130:B	NH783:A
			23596	4108.55	2	0	40.5892	4	3.26922e-08	M2	1.12606	0.408547	2.75626	0.00584663	1.78993	0.463168	3.86454	0.000111297	1.12606	1.78993	TRUE	TRUE	23,596delT	23,596delT	CV130:A, CV130:B	OTV54:B, NH783:A
			23597	4300.69	2	0	16.3625	4	0.00256934	M1	1.17617	0.0474692	24.7776	1.56424e-135	2.61604	0.0859412	30.4399	1.62964e-203	1.17617	2.61604	TRUE	TRUE	23,597delA; 23,597A>T(N679Y)	23,597delA	CV130:A, CV130:B	OTV54:B, NH783:A
			23598	3494.67	2	0	27.2501	4	1.76936e-05	M1	-0.416055	0.190639	-2.18243	0.0290781	2.93583	0.0978009	30.0184	5.64615e-198	-0.416055	2.93583	FALSE	TRUE		23,598delA		OTV54:B, NH783:A
			23599	3471.83	2	0	24.7767	4	5.57862e-05	M1	0.19363	0.229448	0.843897	0.398727	2.89925	0.0961679	30.1478	1.14599e-199	0.19363	2.89925	FALSE	TRUE		23,599delT		OTV54:B, NH783:A
			23600	3491.06	2	0	33.8307	4	8.07196e-07	M1	-0.0305236	0.204925	-0.14895	0.881593	2.93454	0.0977733	30.0137	6.50442e-198	-0.0305236	2.93454	FALSE	TRUE		23,600delT		OTV54:B, NH783:A
			23601	3507.7	2	0	31.8056	4	2.09635e-06	M1	-0.262043	0.172319	-1.52068	0.128339	2.97239	0.0995794	29.8495	8.9206e-196	-0.262043	2.97239	FALSE	TRUE		23,601delC		OTV54:B, NH783:A
			23602	3436.65	2	0	55.6051	4	2.42621e-11	M2	-0.119005	0.430112	-0.276683	0.782023	2.02437	0.487716	4.15071	3.3145e-05	-0.119005	2.02437	FALSE	TRUE		23,602delT		OTV54:B, NH783:A
			23603	3515.34	2	0	23.1984	4	0.000115579	M1	0.0760887	0.372239	0.204408	0.838034	2.98673	0.100182	29.8129	2.65452e-195	0.0760887	2.98673	FALSE	TRUE		23,603delC		OTV54:B, NH783:A
			23604	3453.81	2	0	34.9815	4	4.68622e-07	M2	-0.902697	0.971093	-0.929569	0.352594	2.15015	0.570781	3.76703	0.000165198	-0.902697	2.15015	FALSE	TRUE		23,604delG		OTV54:B, NH783:A
			23605	3442.98	2	0	38.8129	4	7.61462e-08	M2	-0.425276	0.363205	-1.1709	0.24164	2.23907	0.379672	5.89736	3.69355e-09	-0.425276	2.23907	FALSE	TRUE		23,605delT		OTV54:B, NH783:A
			23606	4394.28	2	0	176.264	4	4.72993e-37	M2	0.976315	0.785652	1.24268	0.213985	2.56445	0.945957	2.71096	0.00670896	0.976315	2.56445	TRUE	TRUE	23,606C>T(R682W)	23,606C>T(R682W); 23,606delC	73NLt:A, CV130:B	OTV54:B, NH783:A
			23607	6598.93	2	0	64.4654	4	3.33488e-13	M2	1.74748	0.973229	1.79555	0.0725656	3.57179	1.57238	2.27158	0.0231117	1.74748	3.57179	TRUE	TRUE	23,607G>A(R682Q); 23,607G>T(R682L)	23,607G>A(R682Q); 23,607delG	73NLt:A, 73NLt:B, CV130:A	OTV54:A, OTV54:B, NH783:A
			23608	3499.89	2	0	27.0232	4	1.96656e-05	M1	-0.114365	0.143392	-0.797566	0.425122	3.00628	0.101667	29.57	3.63405e-192	-0.114365	3.00628	FALSE	TRUE		23,608delG		OTV54:B, NH783:A
			23609	3534.16	2	0	37.6438	4	1.32709e-07	M2	0.436049	0.564447	0.772525	0.439803	1.99167	0.661291	3.01179	0.00259715	0.436049	1.99167	TRUE	TRUE	23,609C>T(R683W)	23,609delC	73NLt:B	OTV54:B, NH783:A
			23610	3481.69	2	0	28.7093	4	8.95541e-06	M1	-0.169666	0.175762	-0.965312	0.334388	2.93662	0.0982235	29.8973	2.1307e-196	-0.169666	2.93662	FALSE	TRUE		23,610delG		OTV54:B, NH783:A
			23611	3467.11	2	0	51.2455	4	1.98355e-10	M2	-0.540777	0.536574	-1.00783	0.313535	2.10996	0.569164	3.70712	0.000209626	-0.540777	2.10996	FALSE	TRUE		23,611delG		OTV54:B, NH783:A
			23612	3526.95	2	0	24.2588	4	7.08784e-05	M1	0.344094	0.163816	2.1005	0.0356853	3.03288	0.102858	29.4862	4.33138e-191	0.344094	3.03288	FALSE	TRUE		23,612delG		OTV54:B, NH783:A
			23613	3416.01	2	0	68.8468	4	3.97557e-14	M2	-0.47497	0.496449	-0.956734	0.338702	1.8909	0.560016	3.3765	0.000734133	-0.47497	1.8909	FALSE	TRUE		23,613delC		OTV54:B, NH783:A
			23614	3156	2	0	161.1	4	8.49256e-34	M2	-0.157496	0.482601	-0.326348	0.744161	1.57125	0.557153	2.82014	0.0048003	-0.157496	1.57125	FALSE	TRUE		23,614delA		OTV54:B, NH783:A
			23615	3518.54	2	0	33.5038	4	9.41866e-07	M1	0.0283928	0.113833	0.249424	0.803033	2.91402	0.0961436	30.3091	8.70232e-202	0.0283928	2.91402	FALSE	TRUE		23,615delC		OTV54:B, NH783:A
			23616	3488.97	2	0	13.2411	4	0.0101559	M1	0.38439	0.207554	1.85199	0.0640267	2.97673	0.100332	29.6689	1.93231e-193	0.38439	2.97673	FALSE	TRUE		23,616delG		OTV54:B, NH783:A
			23617	477.469	2	2.0842e-104	213.377	4	4.98725e-45	M2	-0.154066	0.360278	-0.427632	0.668919	0.283545	0.422591	0.670967	0.502241	-0.154066	0.283545	FALSE	TRUE		23,617delT		NH783:A
			23618	805.156	2	1.45399e-175	208.836	4	4.72814e-44	M2	0.380063	0.475015	0.800109	0.423648	0.679496	0.551976	1.23102	0.218314	0.380063	0.679496	TRUE	TRUE	23,618A>G(S686G)	23,618delA	CV130:A	NH783:A
			23619	1123.46	2	1.10492e-244	79.7971	4	1.92306e-16	M2	-0.19505	0.545728	-0.357413	0.720783	0.975491	0.641473	1.5207	0.128334	-0.19505	0.975491	FALSE	TRUE		23,619delG; 23,619G>T(S686I)		NH783:A
			23620	426.664	2	2.2444e-93	218.59	4	3.77063e-46	M2	-0.19006	1.24015	-0.153255	0.878197	0.637172	2.05616	0.309885	0.756649	-0.19006	0.637172	FALSE	TRUE		23,620delT		NH783:A
			23621	742.057	2	7.31886e-162	66.3585	4	1.33103e-13	M2	-0.261837	0.473968	-0.552436	0.58065	0.7133	0.544326	1.31043	0.190051	-0.261837	0.7133	FALSE	TRUE		23,621delG		NH783:A
			23622	473.886	2	1.24994e-103	200.182	4	3.43432e-42	M2	-0.0997241	1.37042	-0.072769	0.94199	0.786634	2.27137	0.346326	0.729098	-0.0997241	0.786634	FALSE	TRUE		23,622delT		NH783:A
			23623	669.083	2	5.13487e-146	122.845	4	1.31776e-25	M2	-0.18571	0.466742	-0.397886	0.690714	0.533103	0.545481	0.977308	0.328417	-0.18571	0.533103	FALSE	TRUE		23,623delA		NH783:A
			23624	602.931	2	1.18887e-131	142.457	4	8.40373e-30	M2	-0.255051	1.50262	-0.169738	0.865216	0.978474	2.49036	0.392904	0.694391	-0.255051	0.978474	FALSE	TRUE		23,624delG		NH783:A
		Between fusion peptide and heptad repeat 1 domains	24235	1532.91	2	0	282.991	4	5.04671e-60	M2	0.0935484	0.228646	0.40914	0.682437	-0.339471	0.265391	-1.27914	0.200849	0.0935484	-0.339471	TRUE	FALSE	24,235T>C(G891)		CV130:B
		Between heptad repeat 1 and 2 domains	24531	109.907	2	1.36168e-24	24.3617	4	6.75862e-05	M1	-0.253285	0.162032	-1.56318	0.118011	0.449189	0.0440063	10.2074	1.83766e-24	-0.253285	0.449189	FALSE	TRUE		24,531A>G(E990G)		NH783:A
			24881	579.844	2	1.22611e-126	69.0342	4	3.62961e-14	M2	0.817303	0.311617	2.62278	0.00872144	0.00203211	0.35902	0.00566016	0.995484	0.817303	0.00203211	TRUE	FALSE	24,881A>C(R1,107)		CV130:A
	ORF3a	Between transmembrane domain 2 and 3 (outside)	25697	205.927	2	1.92109e-45	9.4755	4	0.0502531	M1	0.722711	0.0581666	12.4248	1.91609e-35	0.0392537	0.150902	0.260127	0.794766	0.722711	0.0392537	TRUE	FALSE	25,697A>G(E102G)		CV130:A
	E	N-terminal domain	26261	301.43	2	3.50956e-66	13.6002	4	0.00868684	M1	0.882768	0.0736397	11.9877	4.12386e-33	0.666309	0.0740061	9.00343	2.18765e-19	0.882768	0.666309	FALSE	TRUE		26,261C>T(S6L)		NH783:A
		Transmembrane domain	26333	344.596	2	1.48537e-75	8.77921	4	0.0668615	M1	1.4088	0.115726	12.1736	4.29617e-34	0.396469	0.201549	1.96711	0.0491709	1.4088	0.396469	TRUE	FALSE	26,333C>T(T30I)		73NLt:B, CV130:A, CV130:B
		C-terminal domain	26435	101.484	2	9.18212e-23	42.1688	4	1.53902e-08	M2	0.204286	0.332154	0.615035	0.538532	-0.309236	0.443537	-0.697204	0.485675	0.204286	-0.309236	TRUE	FALSE	26,435A>G(N64S)		CV130:A
			26438	121.018	2	5.26244e-27	6.03928	4	0.196234	M1	1.00376	0.112751	8.90239	5.46569e-19	0.0992003	0.217117	0.456898	0.647745	1.00376	0.0992003	TRUE	FALSE	26,438T>A(L65Q)		CV130:A
	M	C-terminal domain	27134	202.559	2	1.03502e-44	45.3956	4	3.28986e-09	M2	-0.0983375	0.444839	-0.221063	0.825043	0.436329	0.72995	0.597752	0.550005	-0.0983375	0.436329	FALSE	TRUE		27,134T>C(Y204)		NH783:A
	ORF7a	-	27476	364.652	2	6.5573e-80	75.4384	4	1.60948e-15	M2	0.417401	0.306755	1.3607	0.173609	0.0311995	0.378384	0.0824544	0.934285	0.417401	0.0311995	TRUE	FALSE	27,476C>T(T28I)		73NLt:A
	N	RNA binding domain within the N-terminal domain	28461	72.0041	2	2.31472e-16	0.758225	4	0.943959	M1	-0.0986962	0.0583348	-1.69189	0.0906667	0.0818722	0.00985217	8.31007	9.56472e-17	-0.0986962	0.0818722	FALSE	TRUE		28,461A>G(D63G)		OTV54:A, OTV54:B, NH783:A
		Linker region	28879	118.916	2	1.50526e-26	0.417474	4	0.981021	M1	-0.513813	0.132012	-3.89217	9.93536e-05	2.29427	0.332157	6.90717	4.94409e-12	-0.513813	2.29427	FALSE	TRUE		28,879delT		NH783:A
			28880	105.664	2	1.13616e-23	0	4	1	M1	0.33361	0.327381	1.01903	0.30819	2.28479	0.335226	6.81566	9.3832e-12	0.33361	2.28479	FALSE	TRUE		28,880delA		NH783:A
			28881	154.496	2	2.82827e-34	0.832914	4	0.933982	M1	-1.29855	0.43223	-3.00431	0.00266188	2.5733	0.364301	7.06367	1.62158e-12	-1.29855	2.5733	FALSE	TRUE		28,881delT; 28,881T>G(M203R)		NH783:A
			28882	129.036	2	9.55338e-29	1.2323	4	0.872753	M1	0.531522	0.494164	1.0756	0.282107	2.86059	0.417317	6.85471	7.14583e-12	0.531522	2.86059	FALSE	TRUE		28,882delG		NH783:A
			28883	126.812	2	2.90468e-28	0.0183835	4	0.999958	M1	0.141897	0.579115	0.245025	0.806437	2.82757	0.414742	6.81765	9.25395e-12	0.141897	2.82757	FALSE	TRUE		28,883delG		NH783:A
			28884	126.963	2	2.69326e-28	0.0427846	4	0.999774	M1	0.134659	0.624489	0.215631	0.829275	2.84928	0.416445	6.84191	7.81461e-12	0.134659	2.84928	FALSE	TRUE		28,884delG		NH783:A
			28885	126.992	2	2.65521e-28	0.285787	4	0.990713	M1	-0.113366	0.23466	-0.483107	0.62902	2.83164	0.416402	6.80025	1.04435e-11	-0.113366	2.83164	FALSE	TRUE		28,885delA		NH783:A
			28886	121.403	2	4.34141e-27	0	4	1	M1	-0.0754659	0.146728	-0.514326	0.607024	2.65251	0.398429	6.65743	2.78663e-11	-0.0754659	2.65251	FALSE	TRUE		28,886A>T(T205S); 28,886delA		OTV54:A, NH783:A
			28887	131.951	2	2.22394e-29	3.21684	4	0.522216	M1	-0.573169	0.266743	-2.14877	0.0316525	2.81764	0.414881	6.79145	1.11012e-11	-0.573169	2.81764	FALSE	TRUE		28,887delC		NH783:A
			28888	127.18	2	2.41633e-28	5.34277	4	0.2539	M1	-0.148133	0.259978	-0.56979	0.56882	2.84575	0.417637	6.81394	9.49646e-12	-0.148133	2.84575	FALSE	TRUE		28,888delT		NH783:A
			28889	131.978	2	2.19498e-29	1.41442	4	0.841685	M1	-0.734192	0.347743	-2.11131	0.0347459	2.83553	0.416048	6.81538	9.40166e-12	-0.734192	2.83553	FALSE	TRUE		28,889delT		NH783:A
			28890	129.471	2	7.68824e-29	2.38817	4	0.664766	M1	1.27621	1.08828	1.17268	0.240925	2.79239	0.412638	6.76718	1.31319e-11	1.27621	2.79239	FALSE	TRUE		28,890delC		NH783:A
			28891	128.657	2	1.15469e-28	0.114867	4	0.998413	M1	-0.499946	0.376019	-1.32958	0.183658	2.80275	0.414281	6.76534	1.32992e-11	-0.499946	2.80275	FALSE	TRUE		28,891delT		NH783:A
			28892	128.974	2	9.85343e-29	2.98593	4	0.560182	M1	-0.323977	0.240251	-1.34849	0.177499	2.7901	0.413867	6.74152	1.56734e-11	-0.323977	2.7901	FALSE	TRUE		28,892delC		NH783:A
			28893	126.86	2	2.83587e-28	1.29503	4	0.862218	M1	0.191091	0.372761	0.512637	0.608205	2.81259	0.415131	6.77519	1.24244e-11	0.191091	2.81259	FALSE	TRUE		28,893delC		NH783:A
			28894	131.722	2	2.49386e-29	4.71947	4	0.317311	M1	-0.68298	0.313678	-2.17733	0.0294559	2.8332	0.416853	6.79663	1.07093e-11	-0.68298	2.8332	FALSE	TRUE		28,894delT		NH783:A
			28895	128.775	2	1.08852e-28	0	4	1	M1	45.8472	840366	5.45562e-05	0.999956	2.8874	0.430607	6.70542	2.0083e-11	45.8472	2.8874	FALSE	TRUE		28,895delG		NH783:A
			28896	228.478	2	2.43579e-50	2.45713	4	0.652329	M1	1.65774	0.283733	5.84263	5.13827e-09	2.90988	0.432136	6.73373	1.6537e-11	1.65774	2.90988	TRUE	TRUE	28,896C>T(A208V)	28,896delC	CV130:B	NH783:A
Vero E6-TMPRSS2	NSP3	Papain-like protease	5262	78.6965	2	8.15234e-18	2.13149	4	0.71159	M1	0.224864	0.0362143	6.20925	5.32366e-10	0.217682	0.0354608	6.13866	8.32213e-10	0.224864	0.217682	TRUE	TRUE	5,262C>G(S848C)	5,262C>G(S848C)	73NLt:A, 73NLt:B, CV130:A, CV130:B	OTV54:A, OTV54:B, NH783:A, NH783:B
		Betacoronavirus-specific marker domain	6539	136.397	2	2.4082e-30	58.4923	4	6.01495e-12	M2	0.0294923	0.119823	0.246133	0.80558	0.0809803	0.145807	0.555393	0.578626	0.0294923	0.0809803	FALSE	TRUE		6,539C>T(H1,274Y)		OTV54:A, OTV54:B, NH783:A, NH783:B
	NSP12	Finger domain 2	15474	35.3792	2	2.07735e-08	1.29634	4	0.861996	M1	0.118591	0.0213859	5.54531	2.93439e-08	0.118912	0.0593182	2.00465	0.0450009	0.118591	0.118912	TRUE	FALSE	15,474T>G(G669)		73NLt:A, 73NLt:B, CV130:A, CV130:B
	E	N-terminal domain	26261	1271.03	2	1.0005e-276	121.346	4	2.75492e-25	M2	0.791515	0.450541	1.75681	0.07895	0.315052	0.45407	0.693841	0.487782	0.791515	0.315052	TRUE	FALSE	26,261C>T(S6L)		73NLt:B
		Transmembrane domain	26324	1023.85	2	4.71532e-223	59.9306	4	2.99989e-12	M2	0.377461	0.640071	0.589717	0.555381	-0.545285	0.599584	-0.909439	0.363118	0.377461	-0.545285	TRUE	FALSE	26,324T>C(L27S)		CV130:B
			26327	30.1794	2	2.79651e-07	13.4509	4	0.00927048	M1	0.648252	0.147811	4.3857	1.15616e-05	-0.821501	0.463073	-1.77402	0.0760601	0.648252	-0.821501	TRUE	FALSE	26,327T>C(L28P)		73NLt:B
			26333	76.9392	2	1.96276e-17	7.46988	4	0.113045	M1	1.16923	0.192554	6.07219	1.26179e-09	0.215654	0.142391	1.51451	0.129896	1.16923	0.215654	TRUE	FALSE	26,333C>T(T30I)		73NLt:A
Calu-3	NSP1	N-terminal domain	316	34.1816	2	3.78066e-08	2.27815	4	0.68475	M1	0.333779	0.106778	3.12592	0.00177251	0.350242	0.0725632	4.82671	1.38804e-06	0.333779	0.350242	FALSE	TRUE		316delT		OTV54:B
			317	43.0003	2	4.59831e-10	1.93172	4	0.748316	M1	0.461409	0.133487	3.45659	0.000547057	0.413098	0.0771872	5.3519	8.70377e-08	0.461409	0.413098	FALSE	TRUE		317delT		OTV54:B
			510	102.558	2	5.36744e-23	0.197649	4	0.995427	M1	0.160801	0.0182052	8.83265	1.02222e-18	0.112722	0.0226225	4.98276	6.26826e-07	0.160801	0.112722	TRUE	TRUE	510delG	510delG	73NLt:A, 73NLt:B, CV130:A, CV130:B	OTV54:A, OTV54:B
			511	106.825	2	6.35696e-24	0	4	1	M1	0.166143	0.0180056	9.22731	2.77526e-20	0.101725	0.0220487	4.61366	3.9564e-06	0.166143	0.101725	TRUE	TRUE	511delT	511delT	73NLt:A, 73NLt:B, CV130:A, CV130:B	OTV54:A, OTV54:B
			512	125.153	2	6.65991e-28	0.312155	4	0.989016	M1	0.18106	0.0184293	9.82456	8.82578e-23	0.119588	0.0226974	5.26878	1.37333e-07	0.18106	0.119588	TRUE	TRUE	512delC	512delC	73NLt:A, 73NLt:B, CV130:A, CV130:B	OTV54:A, OTV54:B
			513	112.105	2	4.53556e-25	1.2676	4	0.866848	M1	0.172868	0.0179943	9.60683	7.48173e-22	0.0962498	0.0221394	4.34744	1.37735e-05	0.172868	0.0962498	TRUE	TRUE	513delA	513delA	73NLt:A, 73NLt:B, CV130:A, CV130:B	OTV54:A, OTV54:B
			514	128.469	2	1.26871e-28	0.721948	4	0.948595	M1	0.181955	0.0178707	10.1818	2.39128e-24	0.105999	0.0218046	4.86128	1.16628e-06	0.181955	0.105999	TRUE	TRUE	514delT	514delT	73NLt:A, 73NLt:B, CV130:A, CV130:B	OTV54:A, OTV54:B
			515	173.445	2	2.17188e-38	0.520392	4	0.971486	M1	0.189253	0.0166151	11.3904	4.66906e-30	0.133555	0.0202461	6.59661	4.20673e-11	0.189253	0.133555	TRUE	TRUE	515delG	515delG	73NLt:A, 73NLt:B, CV130:A, CV130:B	OTV54:A, OTV54:B
			516	166.629	2	6.55959e-37	1.6138	4	0.80631	M1	0.183683	0.0157343	11.674	1.73038e-31	0.102305	0.0189821	5.38956	7.06321e-08	0.183683	0.102305	TRUE	TRUE	516delT	516delT	73NLt:A, 73NLt:B, CV130:A, CV130:B	OTV54:A, OTV54:B
			517	172.317	2	3.81861e-38	1.63329	4	0.802798	M1	0.1887	0.0160145	11.7831	4.77025e-32	0.109665	0.0194117	5.64941	1.60997e-08	0.1887	0.109665	TRUE	TRUE	517delT	517delT	73NLt:A, 73NLt:B, CV130:A, CV130:B	OTV54:A, OTV54:B
			518	149.634	2	3.21585e-33	0.132217	4	0.997909	M1	0.157118	0.0158214	9.93073	3.06013e-23	0.135528	0.0192692	7.0334	2.01556e-12	0.157118	0.135528	TRUE	TRUE	518delA	518delA	73NLt:A, 73NLt:B, CV130:A, CV130:B	OTV54:A, OTV54:B
			519	132.356	2	1.81686e-29	1.18049	4	0.881301	M1	0.152595	0.0160603	9.50142	2.07047e-21	0.124898	0.0195423	6.39115	1.64646e-10	0.152595	0.124898	TRUE	TRUE	519delT	519delT	73NLt:A, 73NLt:B, CV130:A, CV130:B	OTV54:A, OTV54:B
			520	127.689	2	1.87378e-28	1.05195	4	0.901819	M1	0.153346	0.0161081	9.51981	1.73498e-21	0.117625	0.0195769	6.00836	1.8741e-09	0.153346	0.117625	TRUE	TRUE	520delG	520delG	73NLt:A, 73NLt:B, CV130:A, CV130:B	OTV54:A, OTV54:B
			521	91.4301	2	1.40027e-20	1.60726	4	0.807486	M1	0.156478	0.0187133	8.3619	6.17175e-17	0.103602	0.0226063	4.58289	4.58584e-06	0.156478	0.103602	TRUE	TRUE	521delG	521delG	73NLt:A, 73NLt:B, CV130:A, CV130:B	OTV54:A, OTV54:B
			522	71.7333	2	2.65044e-16	0.549953	4	0.968459	M1	0.134132	0.0180514	7.43058	1.08121e-13	0.0887526	0.0218939	4.05376	5.04013e-05	0.134132	0.0887526	TRUE	TRUE	522delT	522delT	73NLt:A, 73NLt:B, CV130:A, CV130:B	OTV54:A, OTV54:B
			523	122.558	2	2.43723e-27	2.67972	4	0.612768	M1	0.210175	0.0218242	9.63037	5.95162e-22	0.142506	0.0267562	5.32609	1.00347e-07	0.210175	0.142506	TRUE	TRUE	523delT	523delT	73NLt:A, 73NLt:B	OTV54:A
	NSP3	Macro X domain	3688	945.886	2	4.01375e-206	28.3269	4	1.07076e-05	M1	0.4958	0.226578	2.1882	0.0286547	2.17496	0.124588	17.4572	3.03418e-68	0.4958	2.17496	FALSE	TRUE		3,688C>T(H323)		OTV54:A
		Papain-like protease	5812	206.901	2	1.1802e-45	58.5893	4	5.73923e-12	M2	0.39519	0.180755	2.18633	0.0287915	0.0393441	0.256894	0.153153	0.878278	0.39519	0.0393441	TRUE	FALSE	5,812C>T(D1,031)		73NLt:A
		Betacoronavirus-specific marker domain	6539	40.931	2	1.29402e-09	22.0054	4	0.000199923	M1	0.0513419	0.0822493	0.624224	0.532481	0.0701948	0.0110297	6.36416	1.96366e-10	0.0513419	0.0701948	FALSE	TRUE		6,539C>T(H1,274Y)		OTV54:A, OTV54:B
	NSP4	Between transmembrane domain 3 and 4 (outside)	9598	48.3658	2	3.14413e-11	2.51531	4	0.641897	M1	0.254173	0.0413238	6.15075	7.71154e-10	0.466141	0.158907	2.93342	0.00335254	0.254173	0.466141	TRUE	FALSE	9,598C>T(Y348)		73NLt:B
	NSP5	3C-like proteinase	10447	32.4931	2	8.79446e-08	8.79535	4	0.0664234	M1	0.26912	0.0493139	5.45728	4.83476e-08	-0.18777	0.118532	-1.58413	0.113164	0.26912	-0.18777	TRUE	FALSE	10,447G>A(R131)		CV130:A
	NSP12	Finger domain 2	15399	10124.9	2	0	193.872	4	7.80114e-41	M2	0.0130318	0.392174	0.0332296	0.973491	1.25704	0.542022	2.31918	0.0203855	0.0130318	1.25704	FALSE	TRUE		15,399T>C(Y644)		OTV54:A
	NSP13	Helicase domain	17125	10081	2	0	217.877	4	5.36798e-46	M2	-0.141275	0.731225	-0.193203	0.8468	2.37139	1.03281	2.29606	0.0216726	-0.141275	2.37139	FALSE	TRUE		17,125C>T(L297F)		OTV54:A
	S	Between fusion peptide and heptad repeat 1 domains	24133	44.5974	2	2.06916e-10	28.8051	4	8.56326e-06	M1	0.246721	0.051848	4.75854	1.94996e-06	0.128937	0.0278962	4.62205	3.79965e-06	0.246721	0.128937	FALSE	TRUE		24,133C>T(G857)		OTV54:B
		Heptad repeat 1	24419	61.1841	2	5.17659e-14	56.9035	4	1.29618e-11	M2	0.25395	0.431983	0.58787	0.55662	-0.227637	0.603781	-0.377019	0.70616	0.25395	-0.227637	TRUE	FALSE	24,419A>C(N953H); 24,419A>G(N953D); 24,419A>T(N953Y)		CV130:B
	ORF3a	Beta-sheet C-terminal domain	26131	226.995	2	5.11391e-50	117.978	4	1.44368e-24	M2	0.0817566	0.229323	0.356513	0.721457	-0.0414511	0.331335	-0.125103	0.900442	0.0817566	-0.0414511	TRUE	FALSE	26,131C>T(H247Y)		CV130:A
	E	Transmembrane domain	26330	114.945	2	1.09626e-25	18.9252	4	0.000813004	M1	0.64423	0.0641373	10.0446	9.70892e-24	-0.177912	0.302859	-0.58744	0.556908	0.64423	-0.177912	TRUE	FALSE	26,330T>C(V29A)		73NLt:A
	M	3rd transmembrane domain	26780	37.6062	2	6.82209e-09	3.85816	4	0.425542	M1	0.156213	0.0264537	5.90514	3.52341e-09	-0.0508193	0.0315183	-1.61238	0.10688	0.156213	-0.0508193	TRUE	FALSE	26,780delT		73NLt:A
			26781	39.1891	2	3.09169e-09	4.7396	4	0.315074	M1	0.159773	0.0274357	5.82353	5.76171e-09	-0.0723782	0.031968	-2.26408	0.023569	0.159773	-0.0723782	TRUE	FALSE	26,781delC		73NLt:A
			26782	35.4385	2	2.0166e-08	5.31136	4	0.256815	M1	0.151708	0.026941	5.63114	1.79022e-08	-0.0602519	0.0316935	-1.90108	0.0572918	0.151708	-0.0602519	TRUE	FALSE	26,782delT		73NLt:A
			26783	30.8593	2	1.99062e-07	3.21394	4	0.522683	M1	0.14482	0.0270221	5.35931	8.35421e-08	-0.0459275	0.0320672	-1.43223	0.152079	0.14482	-0.0459275	TRUE	FALSE	26,783delT		73NLt:A
			26784	41.8583	2	8.1392e-10	2.53331	4	0.638681	M1	0.152058	0.0250437	6.0717	1.26565e-09	-0.068801	0.0312176	-2.20392	0.02753	0.152058	-0.068801	TRUE	FALSE	26,784delG		73NLt:A
			26785	37.001	2	9.23275e-09	2.28197	4	0.684053	M1	0.138021	0.0252654	5.46285	4.68541e-08	-0.0821618	0.030909	-2.65819	0.00785626	0.138021	-0.0821618	TRUE	FALSE	26,785delT		73NLt:A
			26786	46.376	2	8.50324e-11	4.1813	4	0.382026	M1	0.15446	0.0245119	6.30141	2.94948e-10	-0.0787274	0.0308727	-2.55006	0.0107703	0.15446	-0.0787274	TRUE	FALSE	26,786delA		73NLt:A
			26787	55.2983	2	9.82029e-13	1.81649	4	0.769464	M1	0.16092	0.0234252	6.8695	6.44291e-12	-0.0858721	0.0306388	-2.80272	0.00506735	0.16092	-0.0858721	TRUE	FALSE	26,787delG		73NLt:A, 73NLt:B, CV130:A
			26788	61.6733	2	4.05344e-14	2.06605	4	0.723611	M1	0.16927	0.0234842	7.20784	5.68454e-13	-0.0953233	0.0311039	-3.06467	0.00217912	0.16927	-0.0953233	TRUE	FALSE	26,788delG		73NLt:A, 73NLt:B, CV130:A
			26789	52.5745	2	3.83354e-12	1.89798	4	0.754516	M1	0.15908	0.0232361	6.84623	7.58205e-12	-0.0724266	0.0309454	-2.34046	0.01926	0.15908	-0.0724266	TRUE	FALSE	26,789delC		73NLt:A, 73NLt:B, CV130:A
			26790	54.8899	2	1.2045e-12	0.600984	4	0.962954	M1	0.158357	0.0233372	6.78562	1.15586e-11	-0.0905362	0.0308551	-2.93424	0.00334368	0.158357	-0.0905362	TRUE	FALSE	26,790delT		73NLt:A, 73NLt:B, CV130:A
			26791	57.4508	2	3.34742e-13	0.969003	4	0.914459	M1	0.166008	0.0235372	7.05299	1.75119e-12	-0.0847783	0.0311007	-2.72592	0.00641217	0.166008	-0.0847783	TRUE	FALSE	26,791delT		73NLt:A, 73NLt:B, CV130:A
			26792	58.607	2	1.87778e-13	0.769813	4	0.942449	M1	0.164986	0.0230072	7.17107	7.44123e-13	-0.0803268	0.030596	-2.6254	0.00865475	0.164986	-0.0803268	TRUE	FALSE	26,792delG		73NLt:A, 73NLt:B, CV130:A
			26793	51.7867	2	5.68404e-12	1.61386	4	0.806299	M1	0.152167	0.0230858	6.59136	4.35816e-11	-0.0879666	0.03081	-2.85513	0.00430195	0.152167	-0.0879666	TRUE	FALSE	26,793delA		73NLt:A, 73NLt:B, CV130:A
			26794	55.8395	2	7.49202e-13	1.8551	4	0.762388	M1	0.163118	0.0232651	7.01128	2.36147e-12	-0.0786622	0.0310376	-2.53441	0.0112636	0.163118	-0.0786622	TRUE	FALSE	26,794delT		73NLt:A, 73NLt:B, CV130:A
			26795	60.9925	2	5.69691e-14	1.86156	4	0.761202	M1	0.166489	0.0231007	7.20709	5.716e-13	-0.0911599	0.0308213	-2.95769	0.00309955	0.166489	-0.0911599	TRUE	FALSE	26,795delG		73NLt:A, 73NLt:B, CV130:A
			26796	50.0548	2	1.35126e-11	2.65572	4	0.616984	M1	0.144614	0.0227754	6.34958	2.1591e-10	-0.0934342	0.0302115	-3.09267	0.00198363	0.144614	-0.0934342	TRUE	FALSE	26,796delT		73NLt:A, 73NLt:B, CV130:A
			26797	56.2477	2	6.10901e-13	1.89804	4	0.754505	M1	0.159116	0.0231229	6.88131	5.93031e-12	-0.0907566	0.0308527	-2.94161	0.00326507	0.159116	-0.0907566	TRUE	FALSE	26,797delG		73NLt:A, 73NLt:B, CV130:A
			26798	58.945	2	1.5858e-13	1.1248	4	0.890318	M1	0.168264	0.0234087	7.18808	6.57109e-13	-0.0824416	0.0312013	-2.64225	0.00823569	0.168264	-0.0824416	TRUE	FALSE	26,798delG		73NLt:A, 73NLt:B, CV130:A
			26799	50.109	2	1.31512e-11	2.43307	4	0.656659	M1	0.144668	0.0228791	6.32316	2.56261e-10	-0.0971075	0.0307855	-3.15432	0.0016087	0.144668	-0.0971075	TRUE	FALSE	26,799delC		73NLt:A, 73NLt:B, CV130:A
			26800	52.0783	2	4.91296e-12	5.62958	4	0.228572	M1	0.156424	0.0223969	6.98418	2.8652e-12	-0.05092	0.0288632	-1.76418	0.0777008	0.156424	-0.05092	TRUE	FALSE	26,800delT		73NLt:A, 73NLt:B, CV130:A, CV130:B
			26801	53.6084	2	2.28606e-12	3.54586	4	0.47094	M1	0.158112	0.0232358	6.80468	1.01277e-11	-0.0821277	0.0308287	-2.664	0.0077217	0.158112	-0.0821277	TRUE	FALSE	26,801delC		73NLt:A, 73NLt:B, CV130:A, CV130:B
			26802	46.9811	2	6.28319e-11	1.69212	4	0.792149	M1	0.144073	0.022517	6.39842	1.56995e-10	-0.071048	0.029239	-2.4299	0.0151028	0.144073	-0.071048	TRUE	FALSE	26,802delA		73NLt:A, 73NLt:B, CV130:A, CV130:B
			26803	51.9795	2	5.16177e-12	1.73366	4	0.784594	M1	0.157362	0.0230959	6.81344	9.52906e-12	-0.0707728	0.0305619	-2.31572	0.0205738	0.157362	-0.0707728	TRUE	FALSE	26,803delG		73NLt:A, 73NLt:B, CV130:A, CV130:B
			26804	54.7576	2	1.28689e-12	0.854039	4	0.93106	M1	0.160306	0.0235322	6.81219	9.61273e-12	-0.0886342	0.0310982	-2.85014	0.00436995	0.160306	-0.0886342	TRUE	FALSE	26,804delC		73NLt:A, 73NLt:B, CV130:A, CV130:B
			26805	55.123	2	1.07199e-12	1.03128	4	0.905017	M1	0.155563	0.0232915	6.67895	2.40667e-11	-0.0987451	0.0307785	-3.20825	0.00133543	0.155563	-0.0987451	TRUE	FALSE	26,805delT		73NLt:A, 73NLt:B, CV130:A, CV130:B
			26806	71.8552	2	2.49364e-16	2.56299	4	0.633393	M1	0.14474	0.0220718	6.55771	5.46404e-11	-0.153584	0.0288507	-5.32339	1.01851e-07	0.14474	-0.153584	TRUE	FALSE	26,806delA		73NLt:A, 73NLt:B, CV130:A, CV130:B
			26807	57.9292	2	2.63538e-13	0.788401	4	0.939996	M1	0.166628	0.0233626	7.13226	9.87337e-13	-0.0797434	0.030645	-2.60217	0.00926356	0.166628	-0.0797434	TRUE	FALSE	26,807delC		73NLt:A, 73NLt:B, CV130:A, CV130:B
			26808	44.6692	2	1.99616e-10	1.20533	4	0.87722	M1	0.148857	0.0232197	6.41082	1.4474e-10	-0.0562731	0.0303999	-1.85109	0.0641559	0.148857	-0.0562731	TRUE	FALSE	26,808delT		73NLt:A, 73NLt:B, CV130:A, CV130:B
			26809	57.467	2	3.32052e-13	1.93032	4	0.748574	M1	0.167888	0.023668	7.09344	1.30821e-12	-0.0819955	0.0312591	-2.62309	0.00871361	0.167888	-0.0819955	TRUE	FALSE	26,809delT		73NLt:A, 73NLt:B, CV130:A, CV130:B
			26810	55.6601	2	8.1954e-13	1.85183	4	0.762988	M1	0.156902	0.0232359	6.75256	1.45264e-11	-0.09695	0.0309057	-3.13696	0.00170707	0.156902	-0.09695	TRUE	FALSE	26,810delC		73NLt:A, 73NLt:B, CV130:A, CV130:B
			26811	63.998	2	1.26766e-14	0.479056	4	0.975508	M1	0.16791	0.022855	7.34676	2.03075e-13	-0.0942064	0.030238	-3.11549	0.00183639	0.16791	-0.0942064	TRUE	FALSE	26,811delA		73NLt:A, 73NLt:B, CV130:A, CV130:B
			26812	59.5615	2	1.16514e-13	1.31677	4	0.858524	M1	0.169539	0.023557	7.19696	6.15687e-13	-0.0840376	0.0307462	-2.73327	0.00627093	0.169539	-0.0840376	TRUE	FALSE	26,812delT		73NLt:A, 73NLt:B, CV130:A, CV130:B
			26813	59.7074	2	1.08316e-13	1.37951	4	0.847748	M1	0.166011	0.0238301	6.96643	3.25078e-12	-0.102854	0.0311755	-3.2992	0.000969616	0.166011	-0.102854	TRUE	FALSE	26,813delT		73NLt:A, 73NLt:B, CV130:A, CV130:B
			26814	57.2929	2	3.62253e-13	1.03021	4	0.905181	M1	0.159173	0.023082	6.896	5.34855e-12	-0.0935013	0.0303271	-3.0831	0.00204857	0.159173	-0.0935013	TRUE	FALSE	26,814delG		73NLt:A, 73NLt:B, CV130:A, CV130:B
			26815	56.9349	2	4.33261e-13	2.81546	4	0.589168	M1	0.157293	0.0236047	6.66362	2.67167e-11	-0.109279	0.0311933	-3.5033	0.00045954	0.157293	-0.109279	TRUE	FALSE	26,815delC		73NLt:A, 73NLt:B, CV130:A, CV130:B
			26816	60.8433	2	6.13817e-14	2.03514	4	0.729296	M1	0.165678	0.0236607	7.00223	2.51918e-12	-0.10476	0.0308846	-3.392	0.000693852	0.165678	-0.10476	TRUE	FALSE	26,816delT		73NLt:A, 73NLt:B, CV130:A, CV130:B
	ORF8	Ig strand C'	28068	245.652	2	4.54359e-54	28.6939	4	9.0203e-06	M1	1.54165	0.127814	12.0617	1.68279e-33	0.132575	0.241988	0.547857	0.58379	1.54165	0.132575	TRUE	FALSE	28,068G>T(E59*)		73NLt:B
*Brief descriptions of the models
M0: The initial mutation frequencies (i.e. the model intercepts) are allowed to vary among the B.1.36.16 and AY.30 variants, while assuming that the mutant variant bares no selective advantage over the original variant. That is, the mutation selective advantage coefficients (i.e. the model slopes, or the coefficients of the time variable, ∆s) were assumed to be equal to zero for both of the varia…
M1: The initial mutation frequencies and the ∆s values were estimated from the data, and were allowed to vary among the B.1.36.16 and AY.30 variants. Likewise, potential sample-specific and experiment-specific random effects on the estimated intercepts were accounted for, while adjusting for the virus genetic similarity.
M2: The initial mutation frequencies and the ∆s values were estimated from the data, and were allowed to vary among the B.1.36.16 and AY.30 variants. However, potential sample-specific and experiment-specific random effects on both the estimated intercepts and slopes were accounted for, while adjusting for the virus genetic similarity.
Only changes best-described by either M1 or M2 are reported.

## Sheet: Data S4-73NLt_E6_23582_23617
							Passage 1							Passage 2							Passage 3							Passage 4
original sample							Replicate A
protein sequence	count	relative count	nucleotide sequence	count	relative count		protein sequence	count	relative count	nucleotide sequence	count	relative count		protein sequence	count	relative count	nucleotide sequence	count	relative count		protein sequence	count	relative count	nucleotide sequence	count	relative count		protein sequence	count	relative count	nucleotide sequence	count	relative count
YQTQTNSPRRAR	214	0.968326	TATCAGACTCAGACTAATTCTCCTCGGCGGGCACGT	197	0.891403		YQTQTNSPRRAR	130	0.984848	TATCAGACTCAGACTAATTCTCCTCGGCGGGCACGT	122	0.924242		YQTQTNSPRRAR	152	0.974359	TATCAGACTCAGACTAATTCTCCTCGGCGGGCACGT	141	0.903846		YQTQTNSPRRAR	306	0.708333	TATCAGACTCAGACTAATTCTCCTCGGCGGGCACGT	294	0.680556		YQTQTNSPQRAR	161	0.560976	TATCAGACTCAGACTAATTCTCCTCAGCGGGCACGT	157	0.547038
			TATCAGACTCAGACTAATTCTCCTCGGCGGGCACGG	7	0.0316742					TATCAGACTCAGACTAATTCTCCTCGGCGGGCACGG	5	0.0378788					TATCAGACTCAGACTAATTCTCCTCGGCGGGCACGG	4	0.025641					TATCAGACTCAGACTAATTCTCCTCGGCGGGCCCGT	5	0.0115741					TATCAGACCCAGACTAATTCTCCTCAGCGGGCACGT	2	0.00696864
			TATCAGACTCAGACTAATTCTCCTCGGCGGGCCCGT	3	0.0135747					TATCAGACTCAGACTAATTCACCTCGGCGGGCACGT	1	0.00757576					TATCAGACTCAGACTAATTCTCCTCGGCGGGCCCGT	3	0.0192308					TATCAGACTCAGACTAATTCTCCTCGGCGGGCACGG	4	0.00925926					TATCAAACTCAGACTAATTCTCCTCAGCGGGCACGT	1	0.00348432
			TATCAGACTCAGACTAATTCTCCTCGGCGGGCACGA	2	0.00904977					TATCAGACTCAGACTAATTCTCCTCGGAGGGCACGT	1	0.00757576					TATCAGACTCAGACTAATTCGCCTCGGCGGGCACGT	1	0.00641026					TATCAGACTCAGACCAATTCTCCTCGGCGGGCACGT	1	0.00231481					TATCAGACTCAGACTAATTCTCCTCAGCGGGCTCGT	1	0.00348432
			TATCAGACTCAGACTAATTCTCCTCGGCGGGCACGC	2	0.00904977					TATCAGACTCAGACTAATTCTCCTCGGCGGGCCCGT	1	0.00757576					TATCAGACTCAGACTAATTCTCCTCGGCGGGCACGC	1	0.00641026					TATCAGACTCAGACTAATTCACCTCGGCGGGCACGT	1	0.00231481		YQTQTNSPWRAR	78	0.271777	TATCAGACTCAGACTAATTCTCCTTGGCGGGCACGT	74	0.25784
			TATCAGACTCAGACTAATTCGCCTCGGCGGGCACGT	1	0.00452489		YQTQTNSPRRAS	1	0.00757576	TATCAGACTCAGACTAATTCTCCTCGGCGGGCAAGT	1	0.00757576					TATCAGACTCAGACTAATTCTCCTCGGCGGGCCCGG	1	0.00641026					TATCAGACTCAGACTAATTCTCCTCGGCGTGCACGT	1	0.00231481					TATCAGACTCAGACTAATTCTCCTTGGCGGGCACGG	3	0.010453
			TATCAGACTCAGACTAATTCTCCTCGACGGGCACGG	1	0.00452489		YQTQTNSPRRGT	1	0.00757576	TATCAGACTCAGACTAATTCTCCTCGGCGGGGCACG	1	0.00757576					TATCAGACTCAGACTAATTCTCCTCGGCGGGCGCGT	1	0.00641026		YQTQTNSPQRAR	66	0.152778	TATCAGACTCAGACTAATTCTCCTCAGCGGGCACGT	66	0.152778					TATCAGACTCAGACTAATTCTCCTTGGCGGGCACGA	1	0.00348432
			TATCAGACTCAGACTAATTCTCCTCGGCGAGCACGT	1	0.00452489									YQTQTNSPRRAS	1	0.00641026	TATCAGACTCAGACTAATTCTCCTCGGCGGGCAAGT	1	0.00641026		YQTQTNSPWRAR	42	0.0972222	TATCAGACTCAGACTAATTCTCCTTGGCGGGCACGT	42	0.0972222		YQTQTNSPRRAR	35	0.121951	TATCAGACTCAGACTAATTCTCCTCGGCGGGCACGT	32	0.111498
YQTQTNSPRRVR	2	0.00904977	TATCAGACTCAGACTAATTCTCCTCGGCGAGTACGT	1	0.00452489									YQTQTNSPRRER	1	0.00641026	TATCAGACTCAGACTAATTCTCCTCGGCGGGAACGT	1	0.00641026		Y-----SPRRAR	8	0.0185185	T---------------ATTCTCCTCGGCGGGCACGT	7	0.0162037					TATCAGACTCAGACTAATTCTCCTCGGCGGGCACGG	2	0.00696864
			TATCAGACTCAGACTAATTCTCCTCGGCGGGTACGT	1	0.00452489									YQTQTNSPRRPR	1	0.00641026	TATCAGACTCAGACTAATTCTCCTCGGCGGCCACGT	1	0.00641026					T---------------ATTCTCCTCGGCGGGCCCGT	1	0.00231481					TATCAGACTCAGACTAATTCTCCTCGGCGGGCACGA	1	0.00348432
YKTQTNSPRRAR	1	0.00452489	TATAAGACTCAGACTAATTCTCCTCGGCGGGCACGT	1	0.00452489									YQTRTNSPRRAR	1	0.00641026	TATCAGACTCGGACTAATTCTCCTCGGCGGGCACGT	1	0.00641026		YQSQTNSPQRAR	2	0.00462963	TATCAGTCTCAGACTAATTCTCCTCAGCGGGCACGT	2	0.00462963		YQTQTKSPRRAR	2	0.00696864	TATCAGACTCAGACTAAATCTCCTCGGCGGGCACGT	2	0.00696864
YQNQTNSPPRAR	1	0.00452489	TATCAGAATCAGACTAATTCTCCTCCGCGGGCACGT	1	0.00452489																YQTQTNSPRWAR	2	0.00462963	TATCAGACTCAGACTAATTCTCCTCGGTGGGCACGT	2	0.00462963		YQTQTNSPRWAR	2	0.00696864	TATCAGACTCAGACTAATTCTCCTCGGTGGGCACGT	2	0.00696864
YQTQANSPRRAR	1	0.00452489	TATCAGACTCAGGCTAATTCTCCTCGGCGGGCACGT	1	0.00452489																HQTQTNSPRRAR	1	0.00231481	CATCAGACTCAGACTAATTCTCCTCGGCGGGCACGT	1	0.00231481		IRLRLILLSGH>	1	0.00348432	-ATCAGACTCAGACTAATTCTCCTCAGCGGGCACGT	1	0.00348432
YQTQTNYPRRAR	1	0.00452489	TATCAGACTCAGACTAATTATCCTCGGCGGGCACGT	1	0.00452489																IRLRLILLGGH>	1	0.00231481	-ATCAGACTCAGACTAATTCTCCTCGGCGGGCACGT	1	0.00231481		Y*TQTNSPWRSR	1	0.00348432	TATTAGACTCAGACTAATTCTCCTTGGCGGTCACGT	1	0.00348432
YQTQTSSPWRAR	1	0.00452489	TATCAGACTCAGACTAGTTCTCCTTGGCGGGCACGT	1	0.00452489																YQPQTNSPRRAR	1	0.00231481	TATCAGCCTCAGACTAATTCTCCTCGGCGGGCACGT	1	0.00231481		YQTQTISPQRAR	1	0.00348432	TATCAGACTCAGACGATTTCTCCTCAGCGCGCACGA	1	0.00348432
																					YQTQTNSPRRAP	1	0.00231481	TATCAGACTCAGACTAATTCTCCTCGGCGGGCACCT	1	0.00231481		YQTQTNSPPRAR	1	0.00348432	TATCAGACTCAGACTAATTCTCCTCCGCGGGCACGT	1	0.00348432
																					YQTQTNSPRRVR	1	0.00231481	TATCAGACTCAGACTAATTCTCCTCGGCGGGTACGT	1	0.00231481		YQTQTNSPQRAS	1	0.00348432	TATCAGACTCAGACTAATTCTCCTCAGCGGGCTAGT	1	0.00348432
																					YQTQTNTPRRAR	1	0.00231481	TATCAGACTCAGACTAATACTCCTCGGCGGGCACGT	1	0.00231481		YQTQTNSPQRSR	1	0.00348432	TATCAGACTCAGACTAATTCTCCTCAGCGGTCACGT	1	0.00348432
																												YQTQTNSPRRSR	1	0.00348432	TATCAGACTCAGACTAATTCTCCTCGGCGGTCACGT	1	0.00348432
																												YQTQTNSPWRSR	1	0.00348432	TATCAGACTCAGACTAATTCTCCTTGGCGGTCACGT	1	0.00348432
																												YQTQTNSPWRTR	1	0.00348432	TATCAGACTCAGACTAATTCTCCTTGGCGGACACGT	1	0.00348432
							Replicate B
							YQTQTNSPRRAR	206	0.967136	TATCAGACTCAGACTAATTCTCCTCGGCGGGCACGT	195	0.915493		YQTQTNSPRRAR	123	0.924812	TATCAGACTCAGACTAATTCTCCTCGGCGGGCACGT	115	0.864662		YQTQTNSPRRAR	473	0.86	TATCAGACTCAGACTAATTCTCCTCGGCGGGCACGT	446	0.810909		YQTQTNSPRRAR	51	0.593023	TATCAGACTCAGACTAATTCTCCTCGGCGGGCACGT	47	0.546512
										TATCAGACTCAGACTAATTCTCCTCGGCGGGCACGG	5	0.0234742					TATCAGACTCAGACTAATTCTCCTCGGCGGGCACGG	4	0.0300752					TATCAGACTCAGACTAATTCTCCTCGGCGGGCACGG	14	0.0254545					TATCAGACTCAGACTAATTCTCCTCGGCGGGCACGG	2	0.0232558
										TATCAGACTCAGACTAATTCTCCTCGGCGGGCCCGT	3	0.0140845					TATCAGACTCAGACTAATTCTCCTCGGCGGGCACGC	2	0.0150376					TATCAGACTCAGACTAATTCCCCTCGGCGGGCACGT	4	0.00727273					TATCAGACTCAGACTAACTCTCCTCGGCGGGCCCGG	1	0.0116279
										TATCAGACTCAGACTAATTCTCCTAGGCGGGCACGT	1	0.00469484					TATCAGACTCAGACTAATTCTCCTCGGCGGGCCCGT	2	0.0150376					TATCAGACTCAGACTAATTCTCCTCGGCGGGCACGC	3	0.00545455					TATCAGACTCAGACTAATTCTCCTCGGCGGGCACGA	1	0.0116279
										TATCAGACTCAGACTAATTCTCCTCGGCGGGCACGA	1	0.00469484		YQTQTNSPLRAR	4	0.0300752	TATCAGACTCAGACTAATTCTCCTCTGCGGGCACGT	4	0.0300752					TATCAGACTCAGACTAATTCTCCTCGACGGGCACGT	2	0.00363636		YQTQTNSPQRAR	15	0.174419	TATCAGACTCAGACTAATTCTCCTCAGCGGGCACGT	15	0.174419
										TATCAGACTCAGACTAATTCTCCTCGGCGGGCACGC	1	0.00469484		YQTQTKSPRRAR	1	0.0075188	TATCAGACTCAGACTAAATCTCCTCGGCGGGCCCGT	1	0.0075188					TATCAGACTCAGACTAATTCTCCTCGGCGGGCACGA	2	0.00363636		Y-----SPRRAR	6	0.0697674	T---------------ATTCTCCTCGGCGGGCACGT	6	0.0697674
							*QTQINSPRRAR	1	0.00469484	TAACAGACTCAGATCAATTCTCCTCGGCGGGCTCGT	1	0.00469484		YQTQTNSPLRSR	1	0.0075188	TATCAGACTCAGACTAATTCTCCTCTGCGGTCACGT	1	0.0075188					TATCAGACCCAGACTAATTCTCCTCGGCGGGCACGT	1	0.00181818		YQTQTNSPLRAR	6	0.0697674	TATCAGACTCAGACTAATTCTCCTCTGCGGGCACGT	5	0.0581395
							YHTQTNSPRRAR	1	0.00469484	TATCACACTCAGACTAATTCTCCTCGGCGGGCACGT	1	0.00469484		YQTQTNSPRRAS	1	0.0075188	TATCAGACTCAGACTAATTCTCCTCGGCGGGCAAGT	1	0.0075188					TATCAGACTCAGACTAATTCTCCTCGCCGGGCACGA	1	0.00181818					TATCAGACTCAGACTAATTCTCCTCTTCGGGCACGT	1	0.0116279
							YQTQTNSPRRAP	1	0.00469484	TATCAGACTCAGACTAATTCTCCTCGGCGGGCACCT	1	0.00469484		YQTQTNSPRRER	1	0.0075188	TATCAGACTCAGACTAATTCTCCTCGGCGGGAACGT	1	0.0075188		YQTQTNSPQRAR	22	0.04	TATCAGACTCAGACTAATTCTCCTCAGCGGGCACGT	20	0.0363636		YQTQTNSPRGAR	3	0.0348837	TATCAGACTCAGACTAATTCTCCTCGGGGGGCACGT	2	0.0232558
							YQTQTNSPRRAS	1	0.00469484	TATCAGACTCAGACTAATTCTCCTCGGCGGGCAAGT	1	0.00469484		YQTQTNSPWRAR	1	0.0075188	TATCAGACTCAGACTAATTCTCCTTGGCGGGCACGT	1	0.0075188					TATCAGACTCAGACCAATTCTCCTCAGCGGGCACGT	1	0.00181818					TATCAGACTCAGACTAATTCTCCTCGGGGGGCACGG	1	0.0116279
							YQTQTNSPRRTR	1	0.00469484	TATCAGACTCAGACTAATTCTCCTCGGCGGACACGT	1	0.00469484		YQTRTNSPRRAR	1	0.0075188	TATCAGACTCGGACTAATTCTCCTCGGCGGGCACGT	1	0.0075188					TATCAGACTCAGACTAATTCTCCTCAGCGGGCGCGT	1	0.00181818		YQTQTNSPRWAR	3	0.0348837	TATCAGACTCAGACTAATTCTCCTCGGTGGGCACGT	3	0.0348837
							YQTQTNSPRRVR	1	0.00469484	TATCAGACTCAGACTAATTCTCCTCGGCGGGTACGT	1	0.00469484									YQTQTNSPLRAR	21	0.0381818	TATCAGACTCAGACTAATTCTCCTCTGCGGGCACGT	21	0.0381818		YQTQTNSPRRVS	1	0.0116279	TATCAGACTCAGACTAATTCTCCTCGGCGGGTAAGT	1	0.0116279
							YQTQTVSPRRAR	1	0.00469484	TATCAGACTCAGACTGTTTCTCCTCGGCGGGCACGT	1	0.00469484									YQTQTNSPWRAR	16	0.0290909	TATCAGACTCAGACTAATTCTCCTTGGCGGGCACGT	16	0.0290909		YQTQTNSPWRAR	1	0.0116279	TATCAGACTCAGACTAATTCTCCTTGGCGGGCACGT	1	0.0116279
																					YQTQTNSPRWAR	6	0.0109091	TATCAGACTCAGACTAATTCTCCTCGGTGGGCACGT	6	0.0109091
																					YQSQTNSPRRAR	2	0.00363636	TATCAGTCTCAGACTAATTCTCCTCGGCGGGCACGT	2	0.00363636
																					SDSD*FSSAGT>	1	0.00181818	--TCAGACTCAGACTAATTCTCCTCGGCGGGCACGT	1	0.00181818
																					YQTQNNSPRRAR	1	0.00181818	TATCAGACTCAGAATAATTCTCCTCGGCGGGCCCGT	1	0.00181818
																					YQTQPNSPWRAR	1	0.00181818	TATCAGACTCAGCCTAATTCTCCTTGGCGGGCACGT	1	0.00181818
																					YQTQSNSPRRAR	1	0.00181818	TATCAGACTCAGTCTAATTCTCCTCGGCGGGCACGT	1	0.00181818
																					YQTQTNSPRLAR	1	0.00181818	TATCAGACTCAGACTAATTCTCCTCGGCTGGCACGT	1	0.00181818
																					YQTQTNSPRRAH	1	0.00181818	TATCAGACTCAGACTAATTCTCCTCGGCGGGCACAT	1	0.00181818
																					YQTQTNSPRRAL	1	0.00181818	TATCAGACTCAGACTAATTCTCCTCGGCGGGCACTT	1	0.00181818
																					YQTQTNSPRRAS	1	0.00181818	TATCAGACTCAGACTAATTCTCCTCGGCGGGCCAGT	1	0.00181818
																					YQTQTNSPRRAW	1	0.00181818	TATCAGACTCAGACTAATTCTCCTCGGCGGGCATGG	1	0.00181818
																					YQTQTNSSRRAR	1	0.00181818	TATCAGACTCAGACTAATTCTTCTCGGCGGGCACGT	1	0.00181818

## Sheet: Data S4-CV130_E6_23582_23617
							Passage 1							Passage 2							Passage 3							Passage 4
original sample							Replicate A
protein sequence	count	relative count	nucleotide sequence	count	relative count		protein sequence	count	relative count	nucleotide sequence	count	relative count		protein sequence	count	relative count	nucleotide sequence	count	relative count		protein sequence	count	relative count	nucleotide sequence	count	relative count		protein sequence	count	relative count	nucleotide sequence	count	relative count
YQTQTNSPRRAR	357	0.954545	TATCAGACTCAGACTAATTCTCCTCGGCGGGCACGT	331	0.885027		YQTQTNSPRRAR	191	0.945545	TATCAGACTCAGACTAATTCTCCTCGGCGGGCACGT	180	0.891089		YQTQTNSPRRAR	488	0.964427	TATCAGACTCAGACTAATTCTCCTCGGCGGGCACGT	454	0.897233		YQTQTNSPRRAR	318	0.854839	TATCAGACTCAGACTAATTCTCCTCGGCGGGCACGT	310	0.833333		YQTQTNSPRRAR	253	0.546436	TATCAGACTCAGACTAATTCTCCTCGGCGGGCACGT	239	0.516199
			TATCAGACTCAGACTAATTCTCCTCGGCGGGCACGG	8	0.0213904					TATCAGACTCAGACTAATTCTCCTCGGCGGGCACGG	5	0.0247525					TATCAGACTCAGACTAATTCTCCTCGGCGGGCACGG	19	0.0375494					TATCAGACTCAGACTAATTCTCCTCGGCGGGCACGG	3	0.00806452					TATCAGACTCAGACTAATTCTCCTCGGCGGGCACGG	5	0.0107991
			TATCAGACTCAGACTAATTCTCCTCGGCGGGCACGA	5	0.013369					TATCAGACTCAGACTAATTCTCCTCGGCGGGCACGA	2	0.00990099					TATCAGACTCAGACTAATTCTCCTCGGCGGGCCCGT	7	0.013834					TATCAGACTCAGACTAATTCTCCTCGGCGGGCCCGT	3	0.00806452					TATCAGACTCAGACTAATTCTCCTCGGCGGGCACGC	4	0.00863931
			TATCAGACTCAGACTAATTCTCCTCGGCGGGCACGC	2	0.00534759					TATCAGACTCAGACTAATTCTCCTCGGCGGGCCCGT	2	0.00990099					TATCAGACTCAGACTAATTCTCCTCGGCGGGCACGC	2	0.00395257					TATCAGACTCAGACTAATTCTCCTCGGCGGGCACGC	2	0.00537634					TATCAGACTCAGACTAATTCTCCTCGGCGGGCCCGT	4	0.00863931
			TATCAGACTCAGACTAATTCTCCTCGGCGGGCCCGT	2	0.00534759					TATCAGACTCAGACTAATTCTCCTCGGCGGGCGCGT	1	0.0049505					TATCAGACTCAGACTAATTCTCCTCGGCGGGCCCGG	2	0.00395257		Y-----SPRRAR	41	0.110215	T---------------ATTCTCCTCGGCGGGCACGT	40	0.107527					TATCAGACTCAGACTAATTCGCCTCGGCGGGCACGT	1	0.00215983
			TATCAGACTCAGACTAATTCTCCTCGGCGGGCGCGT	2	0.00534759					TATCAGACTCAGACTAATTCTCCTCGGCGGGCTCGT	1	0.0049505					TATCAGACCCAGACTAATTCTCCTCGGCGGGCACGT	1	0.00197628					T---------------ATTCTCCTCGGCGGGCACGG	1	0.00268817		Y-----SPRRAR	133	0.287257	T---------------ATTCTCCTCGGCGGGCACGT	122	0.263499
			TATCAGACTCAGACGAATTCTCCTCGGCGGGCACGT	1	0.0026738		YQTQTNSPRRAS	2	0.00990099	TATCAGACTCAGACTAATTCTCCTCGGCGGGCAAGT	2	0.00990099					TATCAGACTCAGACTAATTCTCCTCGGCGGGCACGA	1	0.00197628		YQTQTNSPWRAR	6	0.016129	TATCAGACTCAGACTAATTCTCCTTGGCGGGCACGT	6	0.016129					T---------------ATTCTCCTCGGCGGGCACGG	7	0.0151188
			TATCAGACTCAGACTAATTCACCTCGGCGGGCACGT	1	0.0026738		YKAQPNSPRRAR	1	0.0049505	TATAAGGCTCAGCCTAATTCTCCTCGGCGGGCACGT	1	0.0049505					TATCAGACTCAGACTAATTCTCCTCGGCGGGCTCGT	1	0.00197628		YQTQTNSPQRAR	2	0.00537634	TATCAGACTCAGACTAATTCTCCTCAGCGGGCACGT	2	0.00537634					T---------------ATTCTCCTCGGCGGGCCCGT	2	0.00431965
			TATCAGACTCAGACTAATTCGCCTCGGCGGGCACGT	1	0.0026738		YQTLTNSPRRAR	1	0.0049505	TATCAGACTCTGACTAATTCTCCTCGGCGGGCACGT	1	0.0049505					TATCAGACTCAGACTAATTCTCCTCGGCGTGCGCGT	1	0.00197628		YQTQTNTPRRAR	2	0.00537634	TATCAGACTCAGACTAATACTCCTCGGCGGGCACGT	2	0.00537634					T---------------ATTCTCCGCGGCGGGCACGT	1	0.00215983
			TATCAGACTCAGACTAATTCTCCGCGGCGGGCACGT	1	0.0026738		YQTQTISPRRAR	1	0.0049505	TATCAGACTCAGACTATTTCTCCTCGGCGGGCACGG	1	0.0049505		Y-----SPRRAR	3	0.00592885	T---------------ATTCTCCTCGGCGGGCACGT	3	0.00592885		YQTQTILLGGH>	1	0.00268817	TATCAGACTCAGACT-ATTCTCCTCGGCGGGCACGT	1	0.00268817					T---------------ATTCTCCTCGTCGGGCACGT	1	0.00215983
			TATCAGACTCAGACTAATTCTCCTCGACGGGCACGT	1	0.0026738		YQTQTNFPRRAR	1	0.0049505	TATCAGACTCAGACTAATTTTCCTCGGCGGGCACGG	1	0.0049505		YQTQTNSPRRAS	3	0.00592885	TATCAGACTCAGACTAATTCTCCTCGGCGGGCAAGT	3	0.00592885		YQTQTNSPLRAR	1	0.00268817	TATCAGACTCAGACTAATTCTCCTCTGCGGGCACGT	1	0.00268817		YQTQTNSPQRAR	47	0.101512	TATCAGACTCAGACTAATTCTCCTCAGCGGGCACGT	47	0.101512
			TATCAGACTCAGACTAATTCTCCTCGCAGGGCACGT	1	0.0026738		YQTQTNSPQRAR	1	0.0049505	TATCAGACTCAGACTAATTCTCCTCAGCGGGCACGT	1	0.0049505		SDSD*FSSAGT>	2	0.00395257	--TCAGACTCAGACTAATTCTCCTCGGCGGGCACGT	2	0.00395257		YQTQTNSPRRPR	1	0.00268817	TATCAGACTCAGACTAATTCTCCTCGGCGGCCACGT	1	0.00268817		YQTQTNSPLRAR	8	0.0172786	TATCAGACTCAGACTAATTCTCCTCTGCGGGCACGT	8	0.0172786
			TATCAGACTCAGACTAATTCTCCTCGCCGGGCACGT	1	0.0026738		YQTQTNSPRRER	1	0.0049505	TATCAGACTCAGACTAATTCTCCTCGGCGGGAACGT	1	0.0049505		YQTQTTSPRRAR	2	0.00395257	TATCAGACTCAGACTACTTCTCCTCGGCGGGCACGT	2	0.00395257									YQTQTNSPWRAR	5	0.0107991	TATCAGACTCAGACTAATTCTCCTTGGCGGGCACGT	5	0.0107991
YQTQTNSPRRAS	2	0.00534759	TATCAGACTCAGACTAATTCTCCTCGGCGCGCCAGT	1	0.0026738		YQTQTNSPRRGR	1	0.0049505	TATCAGACTCAGACTAATTCTCCTCGGCGGGGACGT	1	0.0049505		FLTQTNSPRRAR	1	0.00197628	TTTCTGACTCAGACTAATTCTCCTCGGCGGGCACGT	1	0.00197628									IRLRLILLGGH>	2	0.00431965	-ATCAGACTCAGACTAATTCTCCTCGGCGGGCACGT	2	0.00431965
			TATCAGACTCAGACTAATTCTCCTCGGCGGGCAAGT	1	0.0026738		YQTQTNSTRRAR	1	0.0049505	TATCAGACTCAGACTAATTCTACTCGGCGGGCACGT	1	0.0049505		SQTQTNSPRRAR	1	0.00197628	TCTCAAACTCAAACTAATTCCCCTCGGCGGGCACGA	1	0.00197628									YQTQTNSPRRAP	2	0.00431965	TATCAGACTCAGACTAATTCTCCTCGGCGGGCACCT	2	0.00431965
YQTQTNSPRRGR	2	0.00534759	TATCAGACTCAGACTAATTCTCCTCGGCGGGGACGT	2	0.00534759		YQTQTYSPRRAR	1	0.0049505	TATCAGACTCAGACTTATTCTCCTCGGCGGGCACGT	1	0.0049505		YQAQTNSPRRAR	1	0.00197628	TATCAGGCTCAGACTAATTCTCCTCGGCGGGCACGT	1	0.00197628									YQTQTNSPRRTR	2	0.00431965	TATCAGACTCAGACTAATTCTCCTCGGCGGACACGT	2	0.00431965
YQTQTNSPRRVR	2	0.00534759	TATCAGACTCAGACTAATTCTCCTCGGCGGGTACGT	2	0.00534759									YQTQTNSPRLAR	1	0.00197628	TATCAGACTCAGACTAATTCTCCTCGGCTGGCACGT	1	0.00197628									Y*TQTNSPSRAS	1	0.00215983	TATTAGACTCAGACTAATTCTCCTAGTCGGGCCAGT	1	0.00215983
*QTQTISPRLAR	1	0.0026738	TAACAGACTCAGACTATTTCTCCTCGGCTGGCACGT	1	0.0026738									YQTQTNSPRPAR	1	0.00197628	TATCAGACTCAGACTAATTCTCCTCGGCCGGCACGT	1	0.00197628									Y-----SPRRGR	1	0.00215983	T---------------ATTCTCCTCGGCGGGGACGT	1	0.00215983
FLTQTNSPRRAR	1	0.0026738	TTTCTGACTCAGACTAATTCTCCTCGGCGGGCACGT	1	0.0026738									YQTQTNSPRRAP	1	0.00197628	TATCAGACTCAGACTAATTCTCCTCGGCGGGCACCT	1	0.00197628									Y-----SPRRTR	1	0.00215983	T---------------ATTCTCCTCGGCGGACACGT	1	0.00215983
HQTQTNSPRRAR	1	0.0026738	CATCAGACTCAGACTAATTCTCCTCGGCGGGCACGT	1	0.0026738									YQTQTNSPRRPR	1	0.00197628	TATCAGACTCAGACTAATTCTCCTCGGCGGCCCCGT	1	0.00197628									YQNQTNSPLRPR	1	0.00215983	TATCAGAATCAGACTAATTCTCCTCTGCGGCCACGT	1	0.00215983
IRLRLILLGGH>	1	0.0026738	-ATCAGACTCAGACTAATTCTCCTCGGCGGGCACGT	1	0.0026738									YQTQTNSTRRAR	1	0.00197628	TATCAGACTCAGACTAATTCTACTCGGCGGGCACGT	1	0.00197628									YQT*TNSPQRAR	1	0.00215983	TATCAGACTTAGACTAATTCTCCTCAGCGGGCACGT	1	0.00215983
NQTQTNSPRRAR	1	0.0026738	AATCAGACTCAGACTAATTCTCCTCGGCGGGCACGC	1	0.0026738																							YQTQTNFPRRAR	1	0.00215983	TATCAGACTCAGACTAATTTTCCTCGGCGGGCACGT	1	0.00215983
YLTQTNSPRRAR	1	0.0026738	TATCTGACTCAGACTAATTCTCCTCGGCGGGCACGT	1	0.0026738																							YQTQTNPPQRAR	1	0.00215983	TATCAGACTCAGACTAATCCTCCTCAGCGGGCACGT	1	0.00215983
YQTETNSPRRGR	1	0.0026738	TATCAGACTGAGACTAATTCTCCTCGGCGGGGCCGG	1	0.0026738																							YQTQTNSPRPAR	1	0.00215983	TATCAGACTCAGACTAATTCTCCTCGGCCGGCACGT	1	0.00215983
YQTHTNSPRRAR	1	0.0026738	TATCAGACTCATACTAATTCTCCTCGGCGGGCACGT	1	0.0026738																							YQTQTNSPRRGS	1	0.00215983	TATCAGACTCAGACTAATTCTCCTCGGCGGGGAAGT	1	0.00215983
YQTKTNSPRRAS	1	0.0026738	TATCAGACTAAGACTAATTCTCCTCGGCGGGCAAGT	1	0.0026738																							YQTQTNSPRRVR	1	0.00215983	TATCAGACTCAGACTAATTCTCCTCGGCGGGTACGT	1	0.00215983
YQTQANSPRRAR	1	0.0026738	TATCAGACTCAGGCTAATTCTCCGCGGCGGGCACGT	1	0.0026738																							YQTQTNSPWRGR	1	0.00215983	TATCAGACTCAGACTAATTCTCCTTGGCGGGGCCGT	1	0.00215983
YQTQTNFPRRAR	1	0.0026738	TATCAGACTCAGACTAATTTTCCTCGGCGGGCACGC	1	0.0026738
							Replicate B
							YQTQTNSPRRAR	205	0.895197	TATCAGACTCAGACTAATTCTCCTCGGCGGGCACGT	189	0.825328		YQTQTNSPRRAR	50	0.34965	TATCAGACTCAGACTAATTCTCCTCGGCGGGCACGT	46	0.321678		Y-----SPRRAR	148	0.560606	T---------------ATTCTCCTCGGCGGGCACGT	145	0.549242		Y-----SPRRAR	295	0.648352	T---------------ATTCTCCTCGGCGGGCACGT	279	0.613187
										TATCAGACTCAGACTAATTCTCCTCGGCGGGCACGG	9	0.0393013					TATCAGACTCAGACTAATTCTCCTCGGCGGGCACGG	4	0.027972					T---------------ATTCACCTCGGCGGGCACGT	1	0.00378788					T---------------ATTCTCCTCGGCGGGCACGG	10	0.021978
										TATCAGACTCAGACTAATTCTCCTCGGCGGGCCCGT	4	0.0174672		Y-----SPRRAR	46	0.321678	T---------------ATTCTCCTCGGCGGGCACGT	41	0.286713					T---------------ATTCTCCTCGGCGGGCACGA	1	0.00378788					T---------------ATTCTCCGCGGCGGGCACGT	1	0.0021978
										TATCAGACTCAGACTAATTCTCCTCGGCGGGCACGC	2	0.00873362					T---------------ATTCTCCTCGGCGGGCACGG	3	0.020979					T---------------ATTCTCCTCGGCGGGCACGG	1	0.00378788					T---------------ATTCTCCTCGGCGCGCACGT	1	0.0021978
										TATCAGACTCAGACTAATTCTCCTCGGCGGGCCCGG	1	0.00436681					T---------------ATTCTCCTCGGCGGGCACGA	1	0.00699301		YQTQTNSPWRAR	88	0.333333	TATCAGACTCAGACTAATTCTCCTTGGCGGGCACGT	83	0.314394					T---------------ATTCTCCTCGGCGGGCACGC	1	0.0021978
							YQTQTNSPWRAR	9	0.0393013	TATCAGACTCAGACTAATTCTCCTTGGCGGGCACGT	9	0.0393013					T---------------ATTCTCCTCGGCGGGCCCGT	1	0.00699301					TATCAGACTCAGACTAATTCTCCTTGGCGGGCACGG	2	0.00757576					T---------------ATTCTCCTCGGCGGGCCCGT	1	0.0021978
							Y-----SPRRAR	6	0.0262009	T---------------ATTCTCCTCGGCGGGCACGT	6	0.0262009		YQTQTNSPWRAR	43	0.300699	TATCAGACTCAGACTAATTCTCCTTGGCGGGCACGT	42	0.293706					TATCAGACTCAGACTAATTCTCCTTGGCGGGCACGA	1	0.00378788					T---------------ATTCTCCTCGGCGTGCACGT	1	0.0021978
							SDSD*FSSAGT>	1	0.00436681	--TCAGACTCAGACTAATTCTCCTCGGCGGGCACGT	1	0.00436681					TATCAGACTCAGACTAATTCTCCTTGGCGGGCACGG	1	0.00699301					TATCAGACTCAGACTAATTCTCCTTGGCGGGCACGC	1	0.00378788					T---------------ATTCTCCTCGTCGGGCACGT	1	0.0021978
							YQTQTKSPRRAR	1	0.00436681	TATCAGACTCAGACTAAGTCTCCTCGGCGGGCACGT	1	0.00436681		*QTQTNSPRRAR	1	0.00699301	TAACAGACTCAGACTAATTCTCCTCGGCGGGCACGT	1	0.00699301					TATCAGACTCAGACTAATTCTCCTTGGCGGGCGCGT	1	0.00378788		YQTQTNSPWRAR	128	0.281319	TATCAGACTCAGACTAATTCTCCTTGGCGGGCACGT	128	0.281319
							YQTQTNFPRRAR	1	0.00436681	TATCAGACTCAGACTAATTTTCCTCGGCGGGCCCGT	1	0.00436681		YQTQTNSPRRAP	1	0.00699301	TATCAGACTCAGACTAATTCTCCTCGGCGGGCACCT	1	0.00699301		YQTQTNSPRRAR	16	0.0606061	TATCAGACTCAGACTAATTCTCCTCGGCGGGCACGT	14	0.0530303		YQTQTNSPLRAR	9	0.0197802	TATCAGACTCAGACTAATTCTCCTCTGCGGGCACGT	9	0.0197802
							YQTQTNPPWRAR	1	0.00436681	TATCAGACTCAGACTAATCCTCCTTGGCGGGCACGT	1	0.00436681		YQTQTNSPRRAS	1	0.00699301	TATCAGACTCAGACTAATTCTCCTCGGCGGGCAAGT	1	0.00699301					TATCAGACTCAGACTAATTCTCCTCGGCGGGCACGC	1	0.00378788		Y-----SPWRAR	6	0.0131868	T---------------ATTCTCCTTGGCGGGCACGT	6	0.0131868
							YQTQTNSPRGAR	1	0.00436681	TATCAGACTCAGACTAATTCTCCTCGGGGGGCACGT	1	0.00436681		YQTQTNYPRRAR	1	0.00699301	TATCAGACTCAGACTAATTATCCTCGGCGGGCACGT	1	0.00699301					TATCAGACTCAGACTAATTCTCCTCGGCGGGCCCGT	1	0.00378788		YQTQTNSPRRAR	4	0.00879121	TATCAGACTCAGACTAATTCTCCTCGGCGGGCACGT	4	0.00879121
							YQTQTNSPRQAS	1	0.00436681	TATCAGACTCAGACTAATTCTCCTCGGCAGGCAAGT	1	0.00436681									YQTQTNSP*RAR	2	0.00757576	TATCAGACTCAGACTAATTCTCCTTAGCGGGCACGT	1	0.00378788		F-----SPRRAR	1	0.0021978	T---------------TTTCTCCTCGGCGGGCCCGT	1	0.0021978
							YQTQTNSPRRAH	1	0.00436681	TATCAGACTCAGACTAATTCTCCTCGGCGGGCACAT	1	0.00436681												TATCAGACTCAGACTAATTCTCCTTAGCGGGCCCGT	1	0.00378788		Y-----FPRRAR	1	0.0021978	T---------------ATTTTCCTCGTCGGGCACGT	1	0.0021978
							YQTQTNSPRRAS	1	0.00436681	TATCAGACTCAGACTAATTCTCCTCGGCGGGCAAGT	1	0.00436681									HQTQTNSPRRAR	1	0.00378788	CATCAGACTCAGACTAATTCTCCTCGGCGGGCACGT	1	0.00378788		Y-----SPRRAH	1	0.0021978	T---------------ATTCTCCTCGGCGGGCACAT	1	0.0021978
							YQTQTNSPRRGR	1	0.00436681	TATCAGACTCAGACTAATTCTCCTCGGCGGGGACGT	1	0.00436681									Y*-----PRRAR	1	0.00378788	TATTAG---------------CCTCGGCGGGCACGT	1	0.00378788		Y-----SPRRAS	1	0.0021978	T---------------ATTCTCCTCGGCGGGCCAGT	1	0.0021978
																					Y-----SPRRAI	1	0.00378788	T---------------ATTCTCCTCGGCGGGCAATT	1	0.00378788		Y-----SPRRGT	1	0.0021978	T---------------ATTCTCCTCGGCGGGGCACG	1	0.0021978
																					Y-----SPRRAS	1	0.00378788	T---------------ATTCTCCTCGGCGGGCGAGT	1	0.00378788		Y-----SPRRTR	1	0.0021978	T---------------ATTCTCCTCGGCGGACACGT	1	0.0021978
																					Y-----SPWRAR	1	0.00378788	T---------------ATTCTCCTTGGCGGGCACGT	1	0.00378788		YETQTNSPRRAR	1	0.0021978	TATGAAACTCAGACTAATTCTCCTCGGCGGGCACGT	1	0.0021978
																					Y-----YPRR*S	1	0.00378788	T---------------ATTATCCTCGGCGGTGAAGT	1	0.00378788		YPTQTNSPWRAR	1	0.0021978	TATCCGACTCAGACTAATTCTCCTTGGCGTGCACGT	1	0.0021978
																					YQTQTNSP*LSR	1	0.00378788	TATCAGACTCAGACTAATTCTCCTTGACTGTCACGT	1	0.00378788		YQTQPNSPWRAR	1	0.0021978	TATCAGACTCAGCCTAATTCTCCTTGGCGGGCACGT	1	0.0021978
																					YQTQTNSPLRAR	1	0.00378788	TATCAGACTCAGACTAATTCTCCTCTGCGGGCACGT	1	0.00378788		YQTQTNSPRRAG	1	0.0021978	TATCAGACTCAGACTAATTCTCCTCGGCGGGCAGGT	1	0.0021978
																					YQTQTNSPQRAR	1	0.00378788	TATCAGACTCAGACTAATTCTCCTCAGCGGGCACGT	1	0.00378788		YQTQTNSPWGAR	1	0.0021978	TATCAGACTCAGACTAATTCTCCTTGGGGGGCACGT	1	0.0021978
																					YQTQTNSPRRAG	1	0.00378788	TATCAGACTCAGACTAATTCTCCTCGGCGGGCAGGT	1	0.00378788		YQTQTNSPWRAG	1	0.0021978	TATCAGACTCAGACTAATTCTCCTTGGCGGGCAGGT	1	0.0021978
																												YQTQTNSPWWAR	1	0.0021978	TATCAGACTCAGACTAATTCTCCTTGGTGGGCACGT	1	0.0021978

## Sheet: Data S4-OTV54_E6_23594_23626
							Passage 1							Passage 2							Passage 3							Passage 4
original sample							Replicate A
protein sequence	count	relative count	nucleotide sequence	count	relative count		protein sequence	count	relative count	nucleotide sequence	count	relative count		protein sequence	count	relative count	nucleotide sequence	count	relative count		protein sequence	count	relative count	nucleotide sequence	count	relative count		protein sequence	count	relative count	nucleotide sequence	count	relative count
TNSRRRARSVA	333	0.956897	ACTAATTCTCGTCGGCGGGCACGTAGTGTAGCT	314	0.902299		TNSRRRARSVA	213	0.902542	ACTAATTCTCGTCGGCGGGCACGTAGTGTAGCT	204	0.864407		TNSRQRARSVA	171	0.77027	ACTAATTCTCGTCAGCGGGCACGTAGTGTAGCT	169	0.761261		TNSRQRARSVA	419	0.969907	ACTAATTCTCGTCAGCGGGCACGTAGTGTAGCT	417	0.965278		TNSRQRARSVA	355	0.936675	ACTAATTCTCGTCAGCGGGCACGTAGTGTAGCT	346	0.912929
			ACTAATTCTCGTCGGCGGGCCCGTAGTGTAGCT	5	0.0143678					ACTAATTCTCGTCGGCGGGCACGTAGTGTAGCA	3	0.0127119					ACTAATTCGCGTCAGCGGGCACGTAGTGTAGCT	1	0.0045045					ACTAATTCTCGCCAGCGGGCACGTAGTGTAGCT	1	0.00231481					ACAAATTCTCGTCAGCGGGCACGTAGTGTAGCT	1	0.00263852
			ACTAATTCTCGTCGGCGGGCACGGAGTGTAGCT	3	0.00862069					ACTAATTCTCGTCGGCGGGCACGGAGTGTAGCT	2	0.00847458					ACTAATTCTCGTCAGCGGGCACGTAGTGTAGCA	1	0.0045045					ACTAATTCTCGTCAGCGGGCACGCAGTGTAGCT	1	0.00231481					ACTAATTCACGTCAGCGGGCACGTAGTGTAGCT	1	0.00263852
			ACTAATTCTCGTCGGCGGGCACGTAGTGTAGCC	3	0.00862069					ACTAATTCTCGTCGGCGGGCACGTAGTGTAGCC	2	0.00847458		TNSRRRARSVA	39	0.175676	ACTAATTCTCGTCGGCGGGCACGTAGTGTAGCT	39	0.175676		INSRQRARSVA	2	0.00462963	ATTAATTCTCGTCAGCGGGCACGTAGTGTAGCT	2	0.00462963					ACTAATTCACGTCAGCGTGCACGTAGTGTAGCT	1	0.00263852
			ACTAATTCTCGTCGGCGGGCACGTAGTGTTGCT	2	0.00574713					ACTAATTCTCGTCGGCGGGCACGTAGCGTAGCT	1	0.00423729		TNSRRRARRVA	2	0.00900901	ACTAATTCTCGTCGGCGGGCACGGAGGGTAGCT	1	0.0045045		SNSRQRARSVA	2	0.00462963	TCTAATTCTCGTCAGCGGGCACGTAGTGTAGCT	2	0.00462963					ACTAATTCTCGGCAGCGGGCACGTAGTGTAGCT	1	0.00263852
			ACTAATTCTCGTCGGCGGGCGCGTAGTGTAGCT	2	0.00574713					ACTAATTCTCGTCGGCGGGCCCGTAGTGTAGCT	1	0.00423729					ACTAATTCTCGTCGGCGGGCACGTAGGGTAGCT	1	0.0045045		TNPRQRARSVA	2	0.00462963	ACTAATCCTCGTCAGCGGGCACGTAGTGTAGCT	2	0.00462963					ACTAATTCTCGTCAGCGGGCACGAAGTGTAGCT	1	0.00263852
			ACTAATTCACGTCGGCGGGCACGTAGTGTAGCT	1	0.00287356		TNSRRRARRVA	5	0.0211864	ACTAATTCTCGTCGGCGGGCACGTAGAGTAGCT	2	0.00847458		PNSRQRARSVA	1	0.0045045	CCTAATTCTCGTCAGCGGGCACGTAGTGTAGCT	1	0.0045045		ANSRQRARSVA	1	0.00231481	GCTAATTCTCGTCAGCGGGCACGTAGTGTAGCT	1	0.00231481					ACTAATTCTCGTCAGCGGGCACGTAGCGTAGCT	1	0.00263852
			ACTAATTCTCGGCGGCGGGCACGTAGTGTAGCT	1	0.00287356					ACTAATTCTCGTCGGCGGGCACGTAGGGTAGCT	2	0.00847458		TNSLQRARSVS	1	0.0045045	ACTAATTCTCTTCAGCGTGCACGTAGTGTATCT	1	0.0045045		ANSRQRARSVS	1	0.00231481	GCTAATTCTCGTCAGCGGGCACGTAGTGTATCT	1	0.00231481					ACTAATTCTCGTCAGCGGGCCCGTAGTGTAGCT	1	0.00263852
			ACTAATTCTCGTCGGCGGGCACGCAGTGTAGCT	1	0.00287356					ACTAATTCTCGTCGGCGGGCACGTCGTGTAGCT	1	0.00423729		TNSRHRARSVA	1	0.0045045	ACTAATTCTCGTCATCGGGCACGTAGTGTAGCC	1	0.0045045		TNSGQRARSVA	1	0.00231481	ACTAATTCTGGTCAGCGGGCACGTAGTGTAGCT	1	0.00231481					ACTAATTCTCGTCAGCGGGCTCGTAGTGTAGCT	1	0.00263852
			ACTAATTCTCGTCGGCGGGCACGTAGCGTAGCT	1	0.00287356		TNSRQRARSVA	4	0.0169492	ACTAATTCTCGTCAGCGGGCACGTAGTGTAGCT	4	0.0169492		TNSRQRARNVA	1	0.0045045	ACTAATTCTCGTCAGCGGGCACGTAATGTAGCT	1	0.0045045		TNSRQQERSVA	1	0.00231481	ACTAATTCTCGTCAGCAGGAACGTAGTGTAGCT	1	0.00231481					ACTAATTCTCGTCAGCGTGCACGTAGTGTAGCA	1	0.00263852
TNSRRRARRVA	4	0.0114943	ACTAATTCTCGTCGGCGGGCACGTAGAGTAGCT	2	0.00574713		ANSRRRARSVA	2	0.00847458	GCTAATTCTCGTCGGCGGGCACGTAGTGTAGCT	2	0.00847458		TNSRQRARRVA	1	0.0045045	ACTAATTCTCGTCAGCGGGCACGTAGGGTAGCT	1	0.0045045		TNSRQRARRVA	1	0.00231481	ACTAATTCTCGTCAGCGGGCACGTAGAGTAGCT	1	0.00231481		TNSRQQARSVA	4	0.0105541	ACTAATTCTCGTCAGCAGGCACGTAGTGTAGCT	4	0.0105541
			ACTAATTCTCGTCGGCGGGCACGTAGGGTAGCT	2	0.00574713		TNSRRRARCVA	2	0.00847458	ACTAATTCTCGTCGGCGGGCACGATGTGTAGCT	1	0.00423729		TNSRQRARSEA	1	0.0045045	ACTAATTCTCGTCAGCGGGCACGTAGTGAAGCT	1	0.0045045		TNSRQRARSEA	1	0.00231481	ACTAATTCTCGTCAGCGGGCACGTAGTGAAGCT	1	0.00231481		TNSRQRARRVA	3	0.00791557	ACTAATTCTCGTCAGCGGGCACGTAGAGTAGCT	1	0.00263852
TKFSSAGT*CS	2	0.00574713	ACTAAATTCTCGTCGGCGGGCACGTAGTGTAGC	2	0.00574713					ACTAATTCTCGTCGGCGGGCCCGTTGTGTAGCT	1	0.00423729		TNSRQRASSVD	1	0.0045045	ACTAATTCTCGTCAGCGGGCAAGTAGTGTAGAT	1	0.0045045		TNSRQRARSVS	1	0.00231481	ACTAATTCTCGTCAGCGGGCACGTAGTGTATCT	1	0.00231481					ACTAATTCTCGTCAGCGGGCACGTAGGGTAGCC	1	0.00263852
TNSRRRARSEA	2	0.00574713	ACTAATTCTCGTCGGCGGGCACGAAGTGAAGCT	1	0.00287356		TNSRRRARSVD	2	0.00847458	ACTAATTCTCGTCGGCGGGCACGTAGTGTAGAT	2	0.00847458		TNSRRRARSGA	1	0.0045045	ACTAATTCTCGTCGGCGGGCACGTAGTGGAGCT	1	0.0045045												ACTAATTCTCGTCAGCGGGCACGTCGTGTAGCT	1	0.00263852
			ACTAATTCTCGTCGGCGGGCACGTAGTGAAGCT	1	0.00287356		NNSRRRARSVA	1	0.00423729	AATAATTCTCGTCGGCGGGCACGTAGTGTTGCT	1	0.00423729		TNSRRRARSLA	1	0.0045045	ACTAATTCTCGTCGGCGGGCACGTAGTTTAGCT	1	0.0045045									-ILVSGHVV*>	2	0.00527704	----ATTCTCGTCAGCGGGCACGTAGTGTAGCT	2	0.00527704
TNSRRRARSGA	2	0.00574713	ACTAATTCTCGTCGGCGGGCACGTAGTGGAGCT	2	0.00574713		TNSRLRSRSIS	1	0.00423729	ACTAATTCTCGTCTGCGTTCACGTAGTATATCT	1	0.00423729		TNSRRRASSVA	1	0.0045045	ACTAATTCTCGTCGGCGGGCAAGTAGTGTGGCT	1	0.0045045									SNSRQRARSVA	2	0.00527704	TCTAATTCTCGTCAGCGGGCACGTAGTGTAGCT	2	0.00527704
TNSRRRARSVT	2	0.00574713	ACTAATTCTCGTCGGCGGGCACGTAGTGTAACT	2	0.00574713		TNSRRRARSVP	1	0.00423729	ACTAATTCTCGTCGGCGGGCACGTAGTGTACCT	1	0.00423729																TKSRQRARSVA	2	0.00527704	ACTAAATCTCGTCAGCGGGCACGTAGTGTAGCT	2	0.00527704
SNSRRRARSVA	1	0.00287356	TCTAATTCTCGTCGGCGGGCACGTAGTGTAGCT	1	0.00287356		TNSRRRARSVT	1	0.00423729	ACTAATTCTCGTCGGCGGGCACGTAGTGTAACT	1	0.00423729																NNSRQRARSVA	1	0.00263852	AATAATTCTCGTCAGCGGGCTCGTAGTGTAGCT	1	0.00263852
THSRRRARSEA	1	0.00287356	ACTCATTCGCGTCGGCGGGCACGAAGTGAAGCT	1	0.00287356		TNSRRRERSVA	1	0.00423729	ACTAATTCTCGTCGGCGGGAACGTAGTGTAGCT	1	0.00423729																PNSRQRARSVA	1	0.00263852	CCTAATTCTCGTCAGCGGGCACGTAGTGTAGCT	1	0.00263852
TNSRRRGRSVA	1	0.00287356	ACTAATTCTCGTCGGCGGGGACGTAGTGTAGCT	1	0.00287356		TNSRRWARSVA	1	0.00423729	ACTAATTCTCGTCGGTGGGCACGTAGTGTAGCT	1	0.00423729																TNSRHRARSVA	1	0.00263852	ACTAATTCTCGTCATCGGGCACGTAGTGTAGCT	1	0.00263852
							TNYRRRARSVA	1	0.00423729	ACTAATTATCGTCGGCGGGCACGTAGTGTAGCT	1	0.00423729																TNSRPRARSVA	1	0.00263852	ACTAATTCTCGTCCGCGGGCACGTAGTGTAGCT	1	0.00263852
							TTSRRRARRVA	1	0.00423729	ACTACTTCTCGTCGGCGGGCACGTAGGGTAGCT	1	0.00423729																TNSRQLARSVA	1	0.00263852	ACTAATTCTCGTCAGCTGGCACGTAGTGTAGCT	1	0.00263852
																												TNSRQRACSVA	1	0.00263852	ACTAATTCTCGTCAGCGGGCATGTAGTGTTGCT	1	0.00263852
																												TNSRQRARSAA	1	0.00263852	ACTAATTCTCGTCAGCGGGCACGTAGTGCAGCT	1	0.00263852
																												TNSRQRARSGA	1	0.00263852	ACTAATTCTCGTCAGCGGGCACGTAGTGGAGCT	1	0.00263852
																												TNSRQRARSVT	1	0.00263852	ACTAATTCTCGTCAGCGGGCACGTAGTGTAACC	1	0.00263852
																												TNSRQRGRSGA	1	0.00263852	ACTAATTCACGTCAGCGGGGACGTAGTGGAGCT	1	0.00263852
																												TNSRQRTRSVA	1	0.00263852	ACTAATTCTCGTCAGCGGACACGTAGTGTAGCT	1	0.00263852
							Replicate B
							TNSRRRARSVA	408	0.900662	ACTAATTCTCGTCGGCGGGCACGTAGTGTAGCT	396	0.874172		T-------SVA	390	0.486284	AC---------------------TAGTGTAGCT	385	0.48005		T-------SVA	564	0.944724	AC---------------------TAGTGTAGCT	563	0.943049		T-------SVA	683	0.97711	AC---------------------TAGTGTAGCT	680	0.972818
										ACTAATTCTCGTCGGCGGGCACGGAGTGTAGCT	3	0.00662252					AC---------------------TAGTGTAGCC	3	0.00374065					AC---------------------TAGCGTAGCT	1	0.00167504					AC---------------------AAGTGTAGCT	1	0.00143062
										ACTAATTCTCGTCGGCGGGCACGAAGTGTAGCT	2	0.00441501					AC---------------------TAGTGTAGCA	1	0.00124688		TNSRWRARSVA	23	0.038526	ACTAATTCTCGTTGGCGGGCACGTAGTGTAGCT	22	0.0368509					AC---------------------TAGCGTAGCC	1	0.00143062
										ACTAATTCTCGTCGGCGGGCACGTAGTGTAGCC	2	0.00441501					AC---------------------TAGTGTAGCG	1	0.00124688					ACTAATTCTCGTTGGCGGGCACGCAGTGTAGCT	1	0.00167504					AC---------------------TAGTGTAGCG	1	0.00143062
										ACTAATTCACGTCGGCGGGCACGTAGTGTAGCC	1	0.00220751		TNSRWRARSVA	227	0.283042	ACTAATTCTCGTTGGCGGGCACGTAGTGTAGCT	222	0.276808		TN-------VA	2	0.00335008	ACTAA---------------------TGTAGCT	2	0.00335008		T-------RVA	4	0.00572246	AC---------------------TAGAGTAGCT	4	0.00572246
										ACTAATTCGCGTCGGCGGGCACGTAGTGTAGCT	1	0.00220751					ACTAATTCTCGTTGGCGGGCACGTAGTGTAGCC	2	0.00249377		TNSRRRARSVA	2	0.00335008	ACTAATTCTCGTCGGCGGGCACGTAGTGTAGCT	2	0.00335008		TNSRWRARSVA	4	0.00572246	ACTAATTCTCGTTGGCGGGCACGTAGTGTAGCT	4	0.00572246
										ACTAATTCTCGTCGGCGGGCACGTAGCGTAGCT	1	0.00220751					ACCAATTCTCGTTGGCGGGCACGTAGTGTAGCT	1	0.00124688		-------PSVA	1	0.00167504	---------------------CCTAGTGTAGCT	1	0.00167504		T-------SEA	2	0.00286123	AC---------------------TAGTGAAGCT	2	0.00286123
										ACTAATTCTCGTCGGCGGGCCCGTAGTGTAGCT	1	0.00220751					ACTAATTCTCGCTGGCGGGCACGTAGTGTAGCT	1	0.00124688		T-------SEA	1	0.00167504	AC---------------------TAGTGAAGCT	1	0.00167504		T-------SV>	2	0.00286123	AC---------------------TAGTGTAGC-	2	0.00286123
										ACTAATTCTCGTCGGCGGGCGCGTAGTGTAGCT	1	0.00220751					ACTAATTCTCGTTGGCGGGCCCGTAGTGTAGCT	1	0.00124688		T-------SGA	1	0.00167504	AC---------------------TAGTGGAGCT	1	0.00167504		--RL----VS>	1	0.00143062	-------CGCCTC------------GTGTCGCT	1	0.00143062
							TNSRRRARRVA	14	0.0309051	ACTAATTCTCGTCGGCGGGCACGTAGGGTAGCT	9	0.0198675		TNSRRRARSVA	145	0.180798	ACTAATTCTCGTCGGCGGGCACGTAGTGTAGCT	140	0.174564		T-------SVT	1	0.00167504	AC---------------------TAGTGTAACT	1	0.00167504		A-------SVA	1	0.00143062	GC---------------------TAGTGTAGCT	1	0.00143062
										ACTAATTCTCGTCGGCGGGCACGTAGAGTAGCT	3	0.00662252					ACTAATTCTCGTCGGCGGGCACGGAGTGTAGCT	2	0.00249377		T-------SVV	1	0.00167504	AC---------------------TAGTGTAGTT	1	0.00167504		T-------SVS	1	0.00143062	AC---------------------TAGTGTATCT	1	0.00143062
										ACTAATTCTCGTCGGCGGGCACGGAGGGTAGCT	1	0.00220751					ACTAATTCTCGTCGGCGGGCACGTAGTGTAGCC	2	0.00249377		TNSRRRARSVS	1	0.00167504	ACTAATTCTCGTCGGCGGGCACGTAGTGTATCT	1	0.00167504		T-------SVT	1	0.00143062	AC---------------------TAGTGTAACT	1	0.00143062
										ACTAATTCTCGTCGGCGGGCACGTCGTGTAGCT	1	0.00220751					ACTAATTCTCGTCGGCGGGCACGGAGTGTAGCC	1	0.00124688
							SNSRRRARSVA	3	0.00662252	TCTAATTCTCGTCGGCGGGCACGTAGTGTAGCT	3	0.00662252		-ILVGGHVV*>	5	0.00623441	----ATTCTCGTCGGCGGGCACGTAGTGTAGCT	5	0.00623441
							TNSRRR---->	2	0.00441501	ACTAATTCTCGTCGGCGGGC-------------	2	0.00441501		TNSRRRARSGA	5	0.00623441	ACTAATTCTCGTCGGCGGGCACGTAGTGGAGCT	5	0.00623441
							TNSRRRARCVA	2	0.00441501	ACTAATTCTCGTCGGCGGGCACGTTGTGTAGCT	1	0.00220751		TNSRWRARRVA	3	0.00374065	ACTAATTCTCGTTGGCGGGCACGTAGAGTAGCT	1	0.00124688
										ACTAATTCTCGTCGGCGGGCCCGTTGTGTAGCT	1	0.00220751					ACTAATTCTCGTTGGCGGGCACGTAGGGTAGCT	1	0.00124688
							TNSRRRARSAA	2	0.00441501	ACTAATTCTCGTCGGCGGGCACGTAGTGCAGCT	2	0.00441501					ACTAATTCTCGTTGGCGGGCACGTCGTGTAGCT	1	0.00124688
							TNSRRRARSVT	2	0.00441501	ACTAATTCTCGTCGGCGGGCACGTAGTGTAACA	1	0.00220751		S-------SVA	2	0.00249377	TC---------------------TAGTGTAGCT	2	0.00249377
										ACTAATTCTCGTCGGCGGGCCCGTAGTGTAACT	1	0.00220751		TN-------VA	2	0.00249377	ACTAA---------------------TGTAGCT	2	0.00249377
							ANSHRRVRSVA	1	0.00220751	GCTAATTCTCATCGGCGGGTACGTAGTGTAGCT	1	0.00220751		----GGHVV*>	1	0.00124688	-------------GGCGGGCACGTAGTGTAGCT	1	0.00124688
							NNSRRRARSVA	1	0.00220751	AATAATTCTCGTCGGCGGGCACGTAGTGTAGCT	1	0.00220751		-ILVGGPEV*>	1	0.00124688	----ATTCTCGTCGGCGGGCCCGAAGTGTAGCA	1	0.00124688
							TNARRRARSVA	1	0.00220751	ACTAATGCTCGTCGGCGGGCACGTAGTGTAGCT	1	0.00220751		A-------SVA	1	0.00124688	GC---------------------TAGTGTAGCT	1	0.00124688
							TNFSSAGT*CS	1	0.00220751	ACTAATTTCTCGTCGGCGGGCACGTAGTGTAGC	1	0.00220751		ANSRWRARSVA	1	0.00124688	GCTAATTCTCGTTGGCGGGCACGTAGTGTAGCT	1	0.00124688
							TNSLRRARSVT	1	0.00220751	ACTAATTCTCTTCGGCGGGCACGTAGTGTAACG	1	0.00220751		N-------SVA	1	0.00124688	A---------------------ATAGTGTAGCT	1	0.00124688
							TNSPRRARSVA	1	0.00220751	ACTAATTCTCCTCGGCGGGCACGTAGTGTAGCT	1	0.00220751		NNSRWRARSVA	1	0.00124688	AATAATTCTCGTTGGCGGGCACGTAGTGTAGCT	1	0.00124688
							TNSRRQAPS*A	1	0.00220751	ACTAATTCTCGTCGGCAGGCACCAAGTTGAGCC	1	0.00220751		T-------RVA	1	0.00124688	AC---------------------TAGGGTAGCT	1	0.00124688
							TNSRRRALSVA	1	0.00220751	ACTAATTCTCGTCGGCGGGCACTTAGTGTAGCA	1	0.00220751		T-------SAA	1	0.00124688	AC---------------------TAGTGCAGCT	1	0.00124688
							TNSRRRAPSVA	1	0.00220751	ACTAATTCTCGTCGGCGGGCACCTAGTGTAGCT	1	0.00220751		T-------SGA	1	0.00124688	AC---------------------TAGTGGAGCT	1	0.00124688
							TNSRRRARCGA	1	0.00220751	ACTAATTCTCGTCGGCGGGCACGTTGTGGAGCT	1	0.00220751		T-------SLA	1	0.00124688	AC---------------------TAGTCTAGCT	1	0.00124688
							TNSRRRARHVA	1	0.00220751	ACTAATTCTCGTCGGCGGGCACGTCATGTAGCC	1	0.00220751		T-------SVT	1	0.00124688	AC---------------------TAGTGTAACT	1	0.00124688
							TNSRRRARRGA	1	0.00220751	ACTAATTCTCGTCGGCGGGCACGTAGGGGAGCT	1	0.00220751		TKSRRRARSVA	1	0.00124688	ACTAAGTCTCGTCGGCGGGCACGTAGTGTAGCT	1	0.00124688
							TNSRRRARSEA	1	0.00220751	ACTAATTCTCGTCGGCGGGCTCGTAGTGAAGCC	1	0.00220751		TNSRRQARSVA	1	0.00124688	ACTAATTCTCGTCGGCAGGCACGTAGTGTAGCT	1	0.00124688
							TNSRRRARSGA	1	0.00220751	ACTAATTCTCGTCGGCGGGCACGTAGTGGAGCT	1	0.00220751		TNSRRRARCGA	1	0.00124688	ACTAATTCTCGTCGGCGGGCACGTTGTGGAGCT	1	0.00124688
							TNSRRRARSVD	1	0.00220751	ACTAATTCTCGTCGGCGGGCACGTAGTGTAGAT	1	0.00220751		TNSRRRARRVA	1	0.00124688	ACTAATTCTCGTCGGCGGGCACGTAGGGTAGCT	1	0.00124688
							TNSRRRARSVS	1	0.00220751	ACTAATTCTCGTCGGCGGGCACGTAGTGTATCT	1	0.00220751		TNSRRRARSEA	1	0.00124688	ACTAATTCTCGTCGGCGGGCACGTAGTGAAGCC	1	0.00124688
							TNSRRRARSVV	1	0.00220751	ACTAATTCTCGTCGGCGGGCACGTAGTGTAGTT	1	0.00220751		TNSRRRARSVP	1	0.00124688	ACTAATTCTCGTCGGCGGGCACGTAGTGTACCT	1	0.00124688
							TNSRRRDPSEA	1	0.00220751	ACTAATTCTCGTCGGCGGGACCCTAGTGAAGCT	1	0.00220751		TNSRWRARSAA	1	0.00124688	ACTAATTCTCGTTGGCGGGCACGTAGTGCAGCA	1	0.00124688
							TTSRRRARSGA	1	0.00220751	ACTACTTCTCGCCGGCGGGCACGTAGTGGTGCT	1	0.00220751		TNSRWRARSGA	1	0.00124688	ACTAATTCTCGTTGGCGGGCACGTAGTGGAGCT	1	0.00124688
							TTSRRRARSVA	1	0.00220751	ACTACTTCTCGTCGGCGGGCACGTAGTGTAGCT	1	0.00220751		TNSRWRARSVS	1	0.00124688	ACTAATTCTCGTTGGCGGGCACGTAGTGTATCT	1	0.00124688
														TNSRWRASSVA	1	0.00124688	ACTAATTCTCGTTGGCGGGCAAGTAGTGTAGCT	1	0.00124688
														TNSRWRSRSVA	1	0.00124688	ACTAATTCTCGTTGGCGGTCACGTAGTGTAGCT	1	0.00124688
														TTSRRRARSVA	1	0.00124688	ACTACTTCTCGTCGGCGGGCACGTAGTGTAGCT	1	0.00124688

## Sheet: Data S4-NH783_E6_23594_23626
							Passage 1							Passage 2							Passage 3							Passage 4
original sample							Replicate A
protein sequence	count	relative count	nucleotide sequence	count	relative count		protein sequence	count	relative count	nucleotide sequence	count	relative count		protein sequence	count	relative count	nucleotide sequence	count	relative count		protein sequence	count	relative count	nucleotide sequence	count	relative count		protein sequence	count	relative count	nucleotide sequence	count	relative count
TNSRRRARSVA	282	0.906752	ACTAATTCTCGTCGGCGGGCACGTAGTGTAGCT	272	0.874598		TNSRRRARSVA	470	0.947581	ACTAATTCTCGTCGGCGGGCACGTAGTGTAGCT	456	0.919355		TNSRRRARSVA	237	0.955645	ACTAATTCTCGTCGGCGGGCACGTAGTGTAGCT	229	0.923387		TNSRRRARSVA	298	0.618257	ACTAATTCTCGTCGGCGGGCACGTAGTGTAGCT	293	0.607884		T----------	230	0.646067	A------------------------------CT	228	0.640449
			ACTAATTCTCGTCGGCGGGCACGTAGTGTAGCC	4	0.0128617					ACTAATTCTCGTCGGCGGGCACGGAGTGTAGCT	5	0.0100806					ACTAATTCTCGTCGGCGGGCACGGAGTGTAGCT	2	0.00806452					ACTAATTCTCGTCGGCGGGCACGGAGTGTAGCT	2	0.00414938					A------------------------------CA	1	0.00280899
			ACTAATTCTCGTCGGCGGGCACGTAGTGTTGCT	2	0.00643087					ACTAATTCTCGGCGGCGGGCACGTAGTGTAGCT	2	0.00403226					ACTAATTCTCGTCGGCGGGCGCGTAGTGTAGCT	2	0.00806452					ACTAATTCTCGTCGGCGGGCACGTAGTGTAGCC	1	0.00207469					A------------------------------CC	1	0.00280899
			ACTAATTCTCGTCGGCGGGCACGAAGTGTAGCT	1	0.00321543					ACTAATTCCCGTCGGCGGGCACGTAGTGTAGCT	1	0.00201613					ACTAATTCTCGTCGGCGGGCACGTAGCGTAGCT	1	0.00403226					ACTAATTCTCGTCGGCGGGCCCGGAGTGTAGCT	1	0.00207469		TNSRRRARIVA	65	0.182584	ACTAATTCTCGTCGGCGGGCACGTATTGTAGCT	60	0.168539
			ACTAATTCTCGTCGGCGGGCACGGAGTGTAGCT	1	0.00321543					ACTAATTCTCGTCGGCGGGCACGAAGTGTAGCT	1	0.00201613					ACTAATTCTCGTCGGCGGGCACGTAGTGTAGCC	1	0.00403226					ACTAATTCTCGTCGGCGGGCTCGTAGTGTAGCT	1	0.00207469					ACTAATTCTCGTCGGCGGGCACGGATTGTAGCT	2	0.00561798
			ACTAATTCTCGTCGGCGGGCACGTAGCGTAGCT	1	0.00321543					ACTAATTCTCGTCGGCGGGCACGCAGCGTAGCT	1	0.00201613					ACTAATTCTCGTCGGCGGGCCCGTAGTGTAGCT	1	0.00403226		TNSRWRARSVA	66	0.136929	ACTAATTCTCGTTGGCGGGCACGTAGTGTAGCT	65	0.134855					ACTAATTCGCGTCGGCGGGCACGTATTGTAGCT	1	0.00280899
			ACTAATTCTCGTCGTCGGGCACGTAGTGTAGCT	1	0.00321543					ACTAATTCTCGTCGGCGGGCACGCAGTGTAGCT	1	0.00201613					ACTAATTCTCGTCGGCGGGCTCGTAGTGTAGCT	1	0.00403226					ACTAATTCTCGTTGGCGGGCACGTAGCGTAGCT	1	0.00207469					ACTAATTCTCGTCGGCGGGCACGTATTGTAGCC	1	0.00280899
TNSRRRARRVA	8	0.0257235	ACTAATTCTCGTCGGCGGGCACGTAGGGTAGCT	7	0.022508					ACTAATTCTCGTCGGCGGGCACGGAGTGTCGCT	1	0.00201613		TNSRRRARSVT	5	0.0201613	ACTAATTCTCGTCGGCGGGCACGTAGTGTAACT	3	0.0120968		T----------	63	0.130705	A------------------------------CT	63	0.130705					ACTAATTCTCGTCGTCGGGCACGTATTGTAGCT	1	0.00280899
			ACTAATTCTCGTCGGCGGGCACGGAGGGTAGCT	1	0.00321543					ACTAATTCTCGTCGGCGGGCACGTAGTGTAGCC	1	0.00201613					ACTAATTCTCGTCGGCGGGCACGCAGTGTAACT	1	0.00403226		TNSRRRARIVA	21	0.0435685	ACTAATTCTCGTCGGCGGGCACGTATTGTAGCT	20	0.0414938		TNSRWRARSVA	26	0.0730337	ACTAATTCTCGTTGGCGGGCACGTAGTGTAGCT	26	0.0730337
TNSRRRARSGA	3	0.0096463	ACTAATTCTCGTCGGCGGGCACGTAGTGGAGCT	3	0.0096463					ACTAATTCTCGTCGGCGGGCCCGTAGTGTAGCT	1	0.00201613					ACTAATTCTCGTCGGCGGGCACGTAGTGTAACC	1	0.00403226					ACTAATTCTCGTCGGCGGGCACGAATTGTAGCT	1	0.00207469		TNSRRRARSVA	16	0.0449438	ACTAATTCTCGTCGGCGGGCACGTAGTGTAGCT	16	0.0449438
SNSRRRARSVA	2	0.00643087	TCTAATTCTCGTCGGCGGGCACGTAGTGTAGCT	2	0.00643087		TNSRRRARRVA	6	0.0120968	ACTAATTCTCGTCGGCGGGCACGTAGGGTAGCT	4	0.00806452		TNARRRARSVA	1	0.00403226	ACTAATGCTCGTCGGCGGGCACGTAGTGTAGCT	1	0.00403226		TR---RARSVA	11	0.0228216	ACTA---------GGCGGGCACGTAGTGTAGCT	10	0.0207469		TNSRRRACSVA	10	0.0280899	ACTAATTCTCGTCGGCGGGCATGTAGTGTAGCT	10	0.0280899
TNSRRRARSEA	2	0.00643087	ACTAATTCTCGTCGGCGGGCACGCAGTGAAGCT	1	0.00321543					ACTAACTCTCGTCGGCGGGCACGTAGGGTAGCT	1	0.00201613		TNSRRLARSVA	1	0.00403226	ACTAATTCTCGTCGGCTGGCACGTAGTGTAGCT	1	0.00403226					ACTA---------GGCGGGCACGCAGTGTAGCT	1	0.00207469		TR---RARSVA	2	0.00561798	ACTA---------GGCGGGCACGTAGTGTAGCT	2	0.00561798
			ACTAATTCTCGTCGGCGGGCACGTAGTGAAGCT	1	0.00321543					ACTAATTCTCGTCGGCGGGCACGTAGAGTAGCT	1	0.00201613		TNSRRRARRVA	1	0.00403226	ACTAATTCTCGTCGGCGGGCACGTAGGGTAGCT	1	0.00403226		TNSRRRACSVA	6	0.0124481	ACTAATTCTCGTCGGCGGGCATGTAGTGTAGCT	5	0.0103734		----------P	1	0.00280899	------------------------------CCT	1	0.00280899
TNSRRRARSVT	2	0.00643087	ACTAATTCTCGTCGGCGGGCACGTAGTGTAACT	2	0.00643087		TNSRRRARGVA	2	0.00403226	ACTAATTCTCGTCGGCGGGCACGTGGTGTAGCT	2	0.00403226		TNSRRRARSAA	1	0.00403226	ACTAATTCTCGTCGGCGGGCACGTAGTGCAGCT	1	0.00403226					ACTAATTCGCGTCGGCGGGCATGTAGTGTAGCT	1	0.00207469		----------S	1	0.00280899	------------------------------TCT	1	0.00280899
NNSRRRARSVP	1	0.00321543	AATAATTCTCGTCGGCGGGCACGGAGTGTACCT	1	0.00321543		NNSRRRARSVA	1	0.00201613	AATAATTCTCGTCGGCGGGCACGTAGTGTAGCT	1	0.00201613		TNSRRRARSGA	1	0.00403226	ACTAATTCTCGTCGGCGGGCACGTAGTGGAGCT	1	0.00403226		TNSRRRARRVA	5	0.0103734	ACTAATTCTCGTCGGCGGGCACGTAGGGTAGCT	4	0.00829876		TNAQRRARIVA	1	0.00280899	ACTAATGCGCAGCGGCGGGCACGTATTGTAGCT	1	0.00280899
NNSRRRASSVA	1	0.00321543	AATAATTCTCGTCGGCGGGCAAGTAGTGTAGCT	1	0.00321543		TKSRRRARSVA	1	0.00201613	ACTAAATCTCGTCGGCGGGCACGTAGTGTAGCT	1	0.00201613		TNSRRRVRSVA	1	0.00403226	ACTAATTCTCGTCGGCGGGTACGTAGTGTAGCT	1	0.00403226					ACTAATTCTCGTCGGCGGGCACGGAGGGTAGCT	1	0.00207469		TNSRRRACRVA	1	0.00280899	ACTAATTCTCGTCGGCGGGCATGTAGAGTAGCT	1	0.00280899
TKSRRRARSVA	1	0.00321543	ACTAAGTCTCGTCGGCGGGCACGTAGTGTAGCT	1	0.00321543		TNSLRRARSVA	1	0.00201613	ACTAATTCTCTTCGGCGGGCACGTAGTGTAGCT	1	0.00201613									TNSRWRARIVA	2	0.00414938	ACTAATTCTCGTTGGCGGGCACGTATTGTAGCT	2	0.00414938		TNSRRRARILA	1	0.00280899	ACTAATTCTCGTCGGCGGGCACGTATTTTAGCC	1	0.00280899
TNSLPRARRVA	1	0.00321543	ACTAATTCTCTTCCGCGGGCACGTAGAGTAGCT	1	0.00321543		TNSRRAGT*CS	1	0.00201613	ACTAATTCTCGTCGGGCTGGCACGTAGTGTAGC	1	0.00201613									TNSRRRALRVA	1	0.00207469	ACTAATTCTCGTCGGCGGGCACTAAGGGTAGCT	1	0.00207469		TNSRRRARIVT	1	0.00280899	ACTAATTCTCGTCGGCGGGCACGCATTGTAACT	1	0.00280899
TNSPRRARRVA	1	0.00321543	ACTAATTCTCCTCGGCGGGCACGTCGTGTAGCT	1	0.00321543		TNSRRGARSVG	1	0.00201613	ACTAATTCTCGGCGGGGGGCACGTAGTGTAGGT	1	0.00201613									TNSRRRARILA	1	0.00207469	ACTAATTCTCGTCGGCGGGCACGTATTTTAGCT	1	0.00207469		TNSRWLARIVA	1	0.00280899	ACTAATTCTCGTTGGCTGGCACGTATTGTAGCT	1	0.00280899
TNSRRPARSAA	1	0.00321543	ACTAATTCTCGTCGGCCGGCCCGGAGTGCAGCT	1	0.00321543		TNSRRRAHSVA	1	0.00201613	ACTAATTCTCGTCGGCGGGCACATAGTGTAGCT	1	0.00201613									TNSRRRARREA	1	0.00207469	ACTAATTCTCGTCGGCGGGCACGTAGAGAAGCT	1	0.00207469
TNSRRPARSVA	1	0.00321543	ACTAATTCTCGTCGGCCTGCACGTAGTGTAGCT	1	0.00321543		TNSRRRARNLA	1	0.00201613	ACTAATTCTCGTCGGCGGGCACGTAATTTAGCT	1	0.00201613									TNSRRRARSGA	1	0.00207469	ACTAATTCTCGTCGGCGGGCACGGAGTGGAGCT	1	0.00207469
TNSRRRARRGA	1	0.00321543	ACTAATTCTCGTCGGCGGGCACGTCGTGGAGCT	1	0.00321543		TNSRRRARNVA	1	0.00201613	ACTAATTCTCGTCGGCGGGCACGTAATGTAGCT	1	0.00201613									TNSRRRARSGY	1	0.00207469	ACTAATTCTCGTCGGCGGGCACGTAGTGGATAT	1	0.00207469
TNSRRRARRVS	1	0.00321543	ACTAATTCTCGTCGACGGGCACGTAGAGTATCT	1	0.00321543		TNSRRRARRGA	1	0.00201613	ACTAATTCTCGTCGGCGGGCACGTAGAGGAGCT	1	0.00201613									TNSRRRERSVA	1	0.00207469	ACTAATTCTCGTCGGCGGGAACGTAGTGTAGCT	1	0.00207469
TNSRRRARSAA	1	0.00321543	ACTAATTCTCGTCGGCGGGCACGTAGTGCAGCT	1	0.00321543		TNSRRRARSEA	1	0.00201613	ACTAATTCTCGTCGGCGGGCACGTAGTGAAGCT	1	0.00201613									TNSRRRTRRVA	1	0.00207469	ACTAATTCTCGTCGGCGGACACGTAGAGTAGCT	1	0.00207469
TNSRRRARSVD	1	0.00321543	ACTAATTCTCGTCGGCGGGCACGTAGTGTAGAT	1	0.00321543		TNSRRRARSGA	1	0.00201613	ACTAATTCTCGTCGGCGGGCACGTAGTGGAGCT	1	0.00201613									TNSRRRVCSVA	1	0.00207469	ACTAATTCTCGTCGGCGGGTATGTAGTGTAGCT	1	0.00207469
TNSRRRASSVA	1	0.00321543	ACTAATTCTCGTCGGCGGGCAAGTAGTGTAGCT	1	0.00321543		TNSRRRARSVD	1	0.00201613	ACTAATTCTCGTCGGCGGGCACGTAGTGTAGAC	1	0.00201613									TNSRWRARRVA	1	0.00207469	ACTAATTCTCGTTGGCGGGCACGTAGAGTAGCT	1	0.00207469
							TNSRRRARSVT	1	0.00201613	ACTAATTCTCGTCGGCGGGCACGTAGTGTAACT	1	0.00201613									TR---RARSGA	1	0.00207469	ACTA---------GGCGGGCACGTAGTGGAGCT	1	0.00207469
							TNSRRRASSIA	1	0.00201613	ACTAATTCTCGTCGGCGGGCAAGTAGCATAGCT	1	0.00201613
							TNSRRRASSVA	1	0.00201613	ACTAATTCTCGTCGGCGGGCAAGTAGTGTAGCT	1	0.00201613
							TNSRRRGRSVA	1	0.00201613	ACTAATTCTCGTCGGCGGGGACGTAGTGTAGCT	1	0.00201613
							TNSRRRSRSVA	1	0.00201613	ACTAATTCTCGTCGGCGGTCACGTAGTGTAGCT	1	0.00201613
							TNTRRRARSVA	1	0.00201613	ACTAATACTCGTCGGCGGGCACGTAGTGTAGCT	1	0.00201613

## Sheet: Data S5-NH783_E6_28877_28897
							Passage 1							Passage 2							Passage 3							Passage 4
original sample							Replicate A
protein sequence	count	relative count	nucleotide sequence	count	relative count		protein sequence	count	relative count	nucleotide sequence	count	relative count		protein sequence	count	relative count	nucleotide sequence	count	relative count		protein sequence	count	relative count	nucleotide sequence	count	relative count		protein sequence	count	relative count	nucleotide sequence	count	relative count
SMGTSPA	6	1	AGTATGGGAACTTCTCCTGCT	6	1		SMGTSPA	102	0.990291	AGTATGGGAACTTCTCCTGCT	102	0.990291		SMGTSPA	8	1	AGTATGGGAACTTCTCCTGCT	8	1		SMGTSPA	90	0.75	AGTATGGGAACTTCTCCTGCT	90	0.75		S------	39	0.795918	AG------------------T	39	0.795918
							SMGPSPA	1	0.00970874	AGTATGGGACCTTCTCCTGCT	1	0.00970874									S------	26	0.216667	AG------------------T	26	0.216667		SMGTSPA	9	0.183673	AGTATGGGAACTTCTCCTGCT	9	0.183673
																					S>	2	0.0166667	AGTA----------------T	2	0.0166667		SMGPSPA	1	0.0204082	AGTATGGGACCTTCTCCTGCT	1	0.0204082
																					SMGICPA	1	0.00833333	AGTATGGGAATTTGTCCTGCT	1	0.00833333
																					SMGTSSA	1	0.00833333	AGTATGGGAACTTCTTCTGCT	1	0.00833333

## Sheet: Data S6-73NLt_Calu3_509_523
							Passage 1							Passage 2							Passage 3							Passage 4
original sample							Replicate A
protein sequence	count	relative count	nucleotide sequence	count	relative count		protein sequence	count	relative count	nucleotide sequence	count	relative count		protein sequence	count	relative count	nucleotide sequence	count	relative count		protein sequence	count	relative count	nucleotide sequence	count	relative count		protein sequence	count	relative count	nucleotide sequence	count	relative count
GHVMV	887	0.97046	GGTCATGTTATGGTT	884	0.967177		GHVMV	1699	0.853769	GGTCATGTTATGGTT	1690	0.849246		GHVMV	4158	0.908257	GGTCATGTTATGGTT	4147	0.905854		GHVMV	2121	0.911082	GGTCATGTTATGGTT	2111	0.906787		GHVMV	1360	0.860215	GGTCATGTTATGGTT	1355	0.857052
			GGCCATGTTATGGTT	1	0.00109409					GGCCATGTTATGGTT	6	0.00301508					GGGCATGTTATGGTT	5	0.00109218					GGCCATGTTATGGTT	3	0.00128866					GGACATGTTATGGTT	2	0.00126502
			GGTCACGTTATGGTT	1	0.00109409					GGTCATGTCATGGTT	1	0.000502513					GGTCATGTTATGGTC	3	0.000655308					GGTCATGTTATGGTG	3	0.00128866					GGCCATGTTATGGTT	2	0.00126502
			GGTCATGTTATGGTC	1	0.00109409					GGTCATGTTATGGTC	1	0.000502513					GGCCATGTTATGGTT	2	0.000436872					GGACATGTTATGGTT	2	0.000859107					GGTCATGTTATGGTG	1	0.000632511
---->	6	0.00656455	--------------T	4	0.00437637					GGTCATGTTATGGTG	1	0.000502513					GGTCATGTCATGGTT	1	0.000218436					GGGCATGTTATGGTT	2	0.000859107		---->	79	0.0499684	G--------------	52	0.0328906
			G-------------T	2	0.00218818		---->	112	0.0562814	G--------------	67	0.0336683		---->	121	0.0264308	G--------------	70	0.0152905		---->	73	0.0313574	G--------------	37	0.0158935					--------------T	26	0.0164453
GHIMV	3	0.00328228	GGTCATATTATGGTT	3	0.00328228					--------------T	38	0.0190955					--------------T	49	0.0107034					--------------T	29	0.012457					-------------TT	1	0.000632511
GHVMD	3	0.00328228	GGTCATGTTATGGAT	2	0.00218818					G-------------A	4	0.00201005					--------------A	2	0.000436872					G-------------A	6	0.00257732		GH--V	27	0.0170778	GGTCAT------GTT	27	0.0170778
			GGACATGTTATGGAT	1	0.00109409					G-------------T	3	0.00150754		GHV-V	50	0.0109218	GGTCATGTT---GTT	30	0.00655308					GG-------------	1	0.000429553		V---V	25	0.0158128	G---------TGGTT	25	0.0158128
GHDG>	2	0.00218818	GGTCATG--ATGGTT	2	0.00218818		GH--V	22	0.0110553	GGTCAT------GTT	22	0.0110553					GGTCATG---TGGTT	20	0.00436872		GH--V	21	0.00902062	GGTCAT------GTT	21	0.00902062		---MV	11	0.00695762	---------ATGGTT	11	0.00695762
GHGMV	2	0.00218818	GGTCATGGTATGGTT	2	0.00218818		GHV-V	22	0.0110553	GGTCATG---TGGTT	14	0.00703518		V---V	36	0.0078637	G---------TGGTT	36	0.0078637		GHV->	14	0.00601375	GGTCATGTTA-----	14	0.00601375		GHV-V	11	0.00695762	GGTCATGTT---GTT	7	0.00442758
V---V	2	0.00218818	G---------TGGTT	2	0.00218818					GGTCATGTT---GTT	8	0.0040201		GH--V	34	0.00742682	GGTCAT------GTT	34	0.00742682		GHV-V	12	0.00515464	GGTCATG---TGGTT	8	0.00343643					GGTCATG---TGGTT	4	0.00253004
AHVLV	1	0.00109409	GCTCATGTTTTGGTT	1	0.00109409		GHV->	20	0.0100503	GGTCATGTTA-----	20	0.0100503		GHV->	26	0.00567934	GGTCATGTTA-----	26	0.00567934					GGTCATGTT---GTT	4	0.00171821		GHV->	10	0.00632511	GGTCATGTTA-----	10	0.00632511
CHVMV	1	0.00109409	TGTCATGTTATGGTT	1	0.00109409		V---V	14	0.00703518	G---------TGGTT	14	0.00703518		D--G>	19	0.00415028	G--------ATGGTT	19	0.00415028		GHVS>	12	0.00515464	GGTCATGTTA--GTT	12	0.00515464		GH>	9	0.0056926	GGTCATG--------	9	0.0056926
GHAMV	1	0.00109409	GGTCATGCTATGGTT	1	0.00109409		GHVS>	12	0.00603015	GGTCATGTTA--GTT	12	0.00603015		---MV	15	0.00327654	---------ATGGTT	15	0.00327654		V---V	10	0.00429553	G---------TGGTT	10	0.00429553		D--G>	7	0.00442758	G--------ATGGTT	7	0.00442758
GHVMA	1	0.00109409	GGTCATGTTATGGCT	1	0.00109409		GH>	7	0.00351759	GGTCATG--------	7	0.00351759		GH>	12	0.00262123	GGTCATG--------	12	0.00262123		---MV	9	0.00386598	---------ATGGTT	9	0.00386598		GHDG>	5	0.00316256	GGTCATG--ATGGTT	5	0.00316256
GHVMG	1	0.00109409	GGTCATGTTATGGGT	1	0.00109409		GHAMV	7	0.00351759	GGTCATGCTATGGTT	7	0.00351759		GHVS>	12	0.00262123	GGTCATGTTA--GTT	12	0.00262123		GH-G>	6	0.00257732	GGTC-----ATGGTT	6	0.00257732		GLVMV	5	0.00316256	GGTCTTGTTATGGTT	3	0.00189753
GHVMI	1	0.00109409	GGTCATGTTATGATT	1	0.00109409		----V	6	0.00301508	------------GTG	4	0.00201005		SCYG>	8	0.00174749	--TCATGTTATGGTT	8	0.00174749		GH>	6	0.00257732	GGTCATG--------	6	0.00257732					GGCCTTGTTATGGTT	1	0.000632511
GHVRV	1	0.00109409	GGTCATGTTAGGGTT	1	0.00109409				0.00301508	------------GTT	2	0.00100503		GHVMD	7	0.00152905	GGTCATGTTATGGAT	7	0.00152905		GYVMV	5	0.00214777	GGTTATGTTATGGTT	5	0.00214777					GGTCTAGTTATGGTT	1	0.000632511
GLDMV	1	0.00109409	GGTCTCGATATGGTT	1	0.00109409		---MV	6	0.00301508	---------ATGGTT	6	0.00301508		GHV--	6	0.00131062	GGTCATGTT------	6	0.00131062		-----	4	0.00171821	---------------	4	0.00171821		GHV--	4	0.00253004	GGTCATGTT------	4	0.00253004
VHVMV	1	0.00109409	GTTCATGTTATGGTT	1	0.00109409		GHVMA	5	0.00251256	GGTCATGTTATGGCT	4	0.00201005		GHVM-	6	0.00131062	GGTCATGTTATG---	6	0.00131062		G--->	4	0.00171821	G----------GGTT	4	0.00171821		GHVMD	3	0.00189753	GGTCATGTTATGGAT	3	0.00189753
									0.00251256	GGTCATGTCATGGCT	1	0.000502513		GH-G>	5	0.00109218	GGTC-----ATGGTT	5	0.00109218		GH---	4	0.00171821	GGTCA---------T	4	0.00171821		----V	2	0.00126502	------------GTG	1	0.000632511
							GPVMV	5	0.00251256	GGTCCTGTTATGGTT	5	0.00251256		GHAMV	5	0.00109218	GGTCATGCTATGGTT	5	0.00109218		D--->	2	0.000859107	G--------ATG---	2	0.000859107					------------GTT	1	0.000632511
							-----	4	0.00201005	---------------	4	0.00201005		GQVMV	5	0.00109218	GGTCAAGTTATGGTT	4	0.000873744		D--G>	2	0.000859107	G--------ATGGTT	2	0.000859107		--YG>	2	0.00126502	--------TATGGTT	2	0.00126502
							D--G>	4	0.00201005	G--------ATGGTT	4	0.00201005					GGTCAGGTTATGGTG	1	0.000218436		E--->	2	0.000859107	G----------AGTT	2	0.000859107		D--->	2	0.00126502	G--------ATG---	2	0.00126502
							GHV--	4	0.00201005	GGTCATGTT------	4	0.00201005		G>	4	0.000873744	GGTC-----------	4	0.000873744		GHAMV	2	0.000859107	GGTCATGCTATGGTT	2	0.000859107		GH---	2	0.00126502	GGTCA---------T	2	0.00126502
							GHVMG	4	0.00201005	GGTCATGTTATGGGT	4	0.00201005		GH---	4	0.000873744	GGTCA---------T	4	0.000873744		GHDMV	2	0.000859107	GGCCATGATATGGTT	1	0.000429553		GHVMF	2	0.00126502	GGTCATGTTATGTTT	2	0.00126502
							GHVLV	3	0.00150754	GGTCATGTTTTGGTT	2	0.00100503		GHVW>	4	0.000873744	GGTCATGTT-TGGTT	4	0.000873744					GGTCATGATATGGTT	1	0.000429553		GHVW>	2	0.00126502	GGTCATGTT-TGGTT	2	0.00126502
									0.00150754	GGTCATGTTCTGGTT	1	0.000502513		GRVMV	4	0.000873744	GGTCGTGTTATGGTT	4	0.000873744		GHV--	2	0.000859107	GGTCATGTT------	2	0.000859107		SCYG>	2	0.00126502	--TCATGTTATGGTT	2	0.00126502
							GHVW>	3	0.00150754	GGTCATGTT-TGGTT	3	0.00150754		GHVMG	3	0.000655308	GGTCATGTTATGGGT	3	0.000655308		GHVM-	2	0.000859107	GGTCATGTTATG---	2	0.000859107		VMLW>	2	0.00126502	-GTCATGTTATGGTT	2	0.00126502
							GLVMV	3	0.00150754	GGTCTTGTTATGGTT	2	0.00100503		GLVMV	3	0.000655308	GGTCTTGTTATGGTT	3	0.000655308		GHVMA	2	0.000859107	GGTCATGTTATGGCT	2	0.000859107		CHVMV	1	0.000632511	TGTCATGTTATGGTT	1	0.000632511
									0.00150754	GGCCTTGTTATGGTT	1	0.000502513		GNVMV	3	0.000655308	GGTAATGTTATGGTT	3	0.000655308		GHVTV	2	0.000859107	GGTCATGTTACGGTT	2	0.000859107		GHAMV	1	0.000632511	GGTCATGCTATGGTT	1	0.000632511
							GH-G>	2	0.00100503	GGTC-----ATGGTT	2	0.00100503		GHFMV	2	0.000436872	GGTCATTTTATGGTT	2	0.000436872		GHVVV	2	0.000859107	GGTCATGTTGTGGTT	2	0.000859107		GHDMV	1	0.000632511	GGTCATGATATGGTT	1	0.000632511
							GHDG>	2	0.00100503	GGTCATG--ATGGTT	2	0.00100503		GHG->	2	0.000436872	GGTCATG----GGTT	2	0.000436872		GL--V	2	0.000859107	GGTC------TGGTT	2	0.000859107		GHFMG	1	0.000632511	GGTCATTTTATGGGT	1	0.000632511
							GHDMV	2	0.00100503	GGACATGATATGGTT	1	0.000502513		GHVKV	2	0.000436872	GGTCATGTTAAGGTT	2	0.000436872		---MA	1	0.000429553	---------ATGGCT	1	0.000429553		GHGMV	1	0.000632511	GGTCATGGTATGGTT	1	0.000632511
									0.00100503	GGTCATGATATGGTT	1	0.000502513		GHVLV	2	0.000436872	GGTCATGTTCTGGTT	2	0.000436872		AHVMV	1	0.000429553	GCTCATGTTATGGTT	1	0.000429553		GHVLV	1	0.000632511	GGTCATGTTCTGGTT	1	0.000632511
							GHGMV	2	0.00100503	GGTCATGGTATGGTT	2	0.00100503		GPVMV	2	0.000436872	GGTCCTGTTATGGTT	2	0.000436872		GHVLV	1	0.000429553	GGTCATGTTCTGGTT	1	0.000429553		GNVMV	1	0.000632511	GGTAATGTTATGGTT	1	0.000632511
							GHVMD	2	0.00100503	GGTCATGTTATGGAT	2	0.00100503		GQVS>	2	0.000436872	GGTCAAGTTA--GTT	2	0.000436872		GHVRV	1	0.000429553	GGTCATGTTAGGGTT	1	0.000429553		GPVMV	1	0.000632511	GGTCCTGTTATGGTT	1	0.000632511
							GNVMV	2	0.00100503	GGTAATGTTATGGTT	2	0.00100503		GR-->	2	0.000436872	GGTC--------GTT	2	0.000436872		VHVMV	1	0.000429553	GTTCATGTTATGGTT	1	0.000429553		GYAMD	1	0.000632511	GGCTATGCTATGGAT	1	0.000632511
							GRVMV	2	0.00100503	GGTCGTGTTATGGTT	2	0.00100503		SC->	2	0.000436872	--TCATGTTA-----	2	0.000436872
							SC->	2	0.00100503	--TCATGTTA-----	2	0.00100503		VMLW>	2	0.000436872	-GTCATGTTATGGTT	2	0.000436872
							V--V>	2	0.00100503	G-------TAGTGGT	2	0.00100503		CHVMV	1	0.000218436	TGTCATGTTATGGTT	1	0.000218436
							--FG>	1	0.000502513	--------TTTGGTT	1	0.000502513		G--->	1	0.000218436	G----------GGTA	1	0.000218436
							A---V	1	0.000502513	G---------CGGTT	1	0.000502513		GHGMV	1	0.000218436	GGTCATGGTATGGTT	1	0.000218436
							CHIMV	1	0.000502513	TGTCATATTATGGTT	1	0.000502513		GHVIV	1	0.000218436	GGTCATGTTATTGTT	1	0.000218436
							CLVW>	1	0.000502513	TGTCTTGTT-TGGTT	1	0.000502513		GHVMA	1	0.000218436	GGTCATGTTATGGCT	1	0.000218436
							GHAMA	1	0.000502513	GGTCATGCTATGGCT	1	0.000502513		GHVMF	1	0.000218436	GGTCATGTTATGTTT	1	0.000218436
							GHFMV	1	0.000502513	GGTCATTTTATGGTT	1	0.000502513		GHVRV	1	0.000218436	GGTCATGTTAGGGTT	1	0.000218436
							GHVMF	1	0.000502513	GGTCATGTTATGTTT	1	0.000502513		GPGMV	1	0.000218436	GGTCCTGGTATGGTT	1	0.000218436
							GLVMF	1	0.000502513	GGTCTTGTTATGTTT	1	0.000502513		GY---	1	0.000218436	GGTTA---------T	1	0.000218436
							GYVMV	1	0.000502513	GGTTATGTTATGGTT	1	0.000502513		VHVMV	1	0.000218436	GTTCATGTTATGGTT	1	0.000218436
							SHVMV	1	0.000502513	AGTCATGTTATGGTT	1	0.000502513
							Replicate B
							GHVMV	1620	0.866774	GGTCATGTTATGGTT	1612	0.862493		GHVMV	4291	0.900525	GGTCATGTTATGGTT	4275	0.897167		GHVMV	1904	0.906667	GGTCATGTTATGGTT	1893	0.901429		GHVMV	2016	0.87462	GGTCATGTTATGGTT	2003	0.86898
										GGCCATGTTATGGTT	4	0.00214018					GGCCATGTTATGGTT	5	0.00104932					GGCCATGTTATGGTT	4	0.00190476					GGTCACGTTATGGTT	4	0.00173536
										GGACATGTTATGGTT	2	0.00107009					GGACATGTTATGGTT	4	0.000839454					GGGCATGTTATGGTT	3	0.00142857					GGTCATGTCATGGTT	4	0.00173536
										GGTCATGTGATGGTT	2	0.00107009					GGGCATGTTATGGTT	3	0.000629591					GGACATGTTATGGTT	2	0.000952381					GGCCATGTTATGGTT	2	0.000867679
							---->	78	0.0417335	G--------------	52	0.0278224					GGTCACGTTATGGTT	3	0.000629591					GGTCATGTTATGGTC	2	0.000952381					GGACATGTTATGGTT	1	0.000433839
										--------------T	26	0.0139112					GGTCATGTTATGGTG	1	0.000209864		---->	77	0.0366667	G--------------	47	0.022381					GGGCATGTTATGGTT	1	0.000433839
							GH--V	18	0.00963082	GGTCAT------GTT	18	0.00963082		---->	154	0.032319	G--------------	103	0.0216159					--------------T	24	0.0114286					GGTCATGTGATGGTT	1	0.000433839
							GHV-V	17	0.00909577	GGTCATG---TGGTT	9	0.00481541					--------------T	40	0.00839454					G-------------A	2	0.000952381		---->	105	0.0455531	G--------------	75	0.032538
										GGTCATGTT---GTT	8	0.00428036					G-------------A	6	0.00125918					G-------------T	2	0.000952381					--------------T	23	0.00997831
							GHV->	16	0.00856073	GGTCATGTTA-----	16	0.00856073					-------------TA	2	0.000419727					GG-------------	2	0.000952381					G-------------A	6	0.00260304
							---MV	12	0.00642055	---------ATGGTT	12	0.00642055					-------------TT	1	0.000209864		V---V	16	0.00761905	G---------TGGTT	16	0.00761905					--------------G	1	0.000433839
							GH---	10	0.00535045	GGTCA---------T	10	0.00535045					G-------------T	2	0.000419727		GH--V	12	0.00571429	GGTCAT------GTT	12	0.00571429		GHV->	29	0.0125813	GGTCATGTTA-----	29	0.0125813
							GHVS>	9	0.00481541	GGTCATGTTA--GTT	9	0.00481541		GH--V	44	0.009234	GGTCAT------GTT	44	0.009234		GHV-V	12	0.00571429	GGTCATG---TGGTT	6	0.00285714		GH--V	27	0.0117137	GGTCAT------GTT	27	0.0117137
							D--G>	6	0.00321027	G--------ATGGTT	6	0.00321027		GHV-V	37	0.00776495	GGTCATGTT---GTT	27	0.00566632					GGTCATGTT---GTT	6	0.00285714		D--G>	20	0.00867679	G--------ATGGTT	19	0.00824295
							GH>	6	0.00321027	GGTCATG--------	6	0.00321027					GGTCATG---TGGTT	9	0.00188877		---MV	8	0.00380952	---------ATGGTT	8	0.00380952					G--------ATGGCT	1	0.000433839
							V---V	6	0.00321027	G---------TGGTT	6	0.00321027					GGCCATGTT---GTT	1	0.000209864		GHVS>	8	0.00380952	GGTCATGTTA--GTT	8	0.00380952		V---V	17	0.00737527	G---------TGGTT	16	0.00694143
							GHVM-	5	0.00267523	GGTCATGTTATG---	4	0.00214018		V---V	37	0.00776495	G---------TGGTT	37	0.00776495		GH-G>	6	0.00285714	GGTC-----ATGGTT	6	0.00285714					G---------TGGTG	1	0.000433839
										GGGCATGTTATG---	1	0.000535045		GHV->	26	0.00545645	GGTCATGTTA-----	24	0.00503673		GHVM-	5	0.00238095	GGTCATGTTATG---	5	0.00238095		GHV-V	11	0.00477223	GGTCATGTT---GTT	7	0.00303688
							GHVMD	5	0.00267523	GGTCATGTTATGGAT	4	0.00214018					GGTCATGTTA----T	2	0.000419727		D--G>	4	0.00190476	G--------ATGGTT	4	0.00190476					GGTCATG---TGGTT	4	0.00173536
										GGTCATGTCATGGAT	1	0.000535045		---MV	24	0.00503673	---------ATGGTT	24	0.00503673		GH---	4	0.00190476	GGTCA---------T	4	0.00190476		GH---	8	0.00347072	GGTCA---------T	8	0.00347072
							G>	4	0.00214018	GGTC-----------	4	0.00214018		G>	17	0.00356768	GGTC-----------	13	0.00272823		GHV->	4	0.00190476	GGTCATGTTA-----	4	0.00190476		GH>	6	0.00260304	GGTCATG--------	6	0.00260304
							GH-G>	4	0.00214018	GGTC-----ATGGTT	4	0.00214018					GGTC----------T	2	0.000419727		GHDMV	3	0.00142857	GGTCATGATATGGTT	3	0.00142857		GHV--	6	0.00260304	GGTCATGTT------	6	0.00260304
							GHV--	4	0.00214018	GGTCATGTT------	4	0.00214018					GGTCA----------	2	0.000419727		GHVLV	3	0.00142857	GGTCATGTTCTGGTT	2	0.000952381		GHVS>	6	0.00260304	GGTCATGTTA--GTT	6	0.00260304
							GHVLV	4	0.00214018	GGTCATGTTCTGGTT	3	0.00160514		GH>	14	0.00293809	GGTCATG--------	14	0.00293809					GGTCATGTTTTGGTT	1	0.00047619		-----	4	0.00173536	---------------	4	0.00173536
										GGTCATGTTTTGGTT	1	0.000535045		GHVS>	12	0.00251836	GGTCATGTTA--GTT	12	0.00251836		GHVMG	3	0.00142857	GGTCATGTTATGGGT	2	0.000952381		GHDG>	4	0.00173536	GGTCATG--ATGGTT	4	0.00173536
							GHVMA	4	0.00214018	GGTCATGTTATGGCT	4	0.00214018		D--G>	8	0.00167891	G--------ATGGTT	8	0.00167891					GGGCATGTTATGGGT	1	0.00047619		GHVMD	4	0.00173536	GGTCATGTTATGGAT	3	0.00130152
							GHVW>	4	0.00214018	GGTCATGTT-TGGTT	4	0.00214018		GHV--	8	0.00167891	GGTCATGTT------	8	0.00167891		GLVMV	3	0.00142857	GGTCTTGTTATGGTT	3	0.00142857					GGGCATGTTATGGAT	1	0.000433839
							GHAMV	3	0.00160514	GGTCATGCTATGGTT	3	0.00160514		GNVMV	8	0.00167891	GGTAATGTTATGGTT	8	0.00167891		--YG>	2	0.000952381	--------TATGGTT	2	0.000952381		GQVMV	4	0.00173536	GGTCAAGTTATGGTT	2	0.000867679
							GHDMV	3	0.00160514	GGTCATGATATGGTT	3	0.00160514		GHVM-	7	0.00146905	GGTCATGTTATG---	7	0.00146905		A---V	2	0.000952381	G---------CGGTT	2	0.000952381					GGTCAGGTTATGGTT	2	0.000867679
							GNVMV	3	0.00160514	GGTAATGTTATGGTT	2	0.00107009		GH-G>	6	0.00125918	GGTC-----ATGGTT	6	0.00125918		DHVMV	2	0.000952381	GATCATGTTATGGTT	2	0.000952381		GHDMV	3	0.00130152	GGTCATGATATGGTT	3	0.00130152
										GGGAATGTTATGGTT	1	0.000535045		GHDG>	6	0.00125918	GGTCATG--ATGGTT	6	0.00125918		GH>	2	0.000952381	GGTCATG--------	2	0.000952381		GHVIV	3	0.00130152	GGTCATGTTATAGTT	2	0.000867679
							----V	2	0.00107009	------------GTG	2	0.00107009		GHVLV	6	0.00125918	GGTCATGTTCTGGTT	3	0.000629591		GHGMV	2	0.000952381	GGTCATGGTATGGTT	2	0.000952381					GGTCATGTTATTGTT	1	0.000433839
							DHVMV	2	0.00107009	GATCATGTTATGGTT	2	0.00107009					GGTCATGTTTTGGTT	3	0.000629591		GHVM>	2	0.000952381	GGTCATGTTATGG-T	2	0.000952381		GHVLV	3	0.00130152	GGTCATGTTTTGGTT	2	0.000867679
							GHDG>	2	0.00107009	GGTCATG--ATGGTT	2	0.00107009		DHVMV	5	0.00104932	GATCATGTTATGGTT	5	0.00104932		GHVMA	2	0.000952381	GGTCATGTTATGGCT	2	0.000952381					GGTCATGTTCTGGTT	1	0.000433839
							GHVVV	2	0.00107009	GGTCATGTTGTGGTT	2	0.00107009		GQVMV	5	0.00104932	GGTCAGGTTATGGTT	4	0.000839454		GL-Y>	2	0.000952381	GGACTC----TATCA	2	0.000952381		----V	2	0.000867679	------------GTT	2	0.000867679
							GPVMV	2	0.00107009	GGTCCTGTTATGGTT	2	0.00107009					GGTCAAGTTATGGTT	1	0.000209864		GQ-->	2	0.000952381	GGTCA-------GTT	2	0.000952381		---MV	2	0.000867679	---------ATGGTT	2	0.000867679
							GRVMV	2	0.00107009	GGTAGGGTTATGGTT	1	0.000535045		GH---	4	0.000839454	GGTCA---------T	4	0.000839454		GYVMV	2	0.000952381	GGTTATGTTATGGTT	2	0.000952381		---W>	2	0.000867679	----------TGGTT	2	0.000867679
									0.00107009	GGTCGTGTTATGGTT	1	0.000535045		GHAMV	4	0.000839454	GGTCATGCTATGGTT	4	0.000839454		VHVMV	2	0.000952381	GTTCATGTTATGGTT	2	0.000952381		GH-G>	2	0.000867679	GGTC-----ATGGTT	2	0.000867679
							SC->	2	0.00107009	--TCATGTTA-----	2	0.00107009		GHVIV	4	0.000839454	GGTCATGTTATAGTT	3	0.000629591		-----	1	0.00047619	---------------	1	0.00047619		GHE->	2	0.000867679	GGTCATG----AGTT	2	0.000867679
							SCYG>	2	0.00107009	--TCATGTTATGGTT	2	0.00107009					GGTCATGTTATTGTT	1	0.000209864		GHFMV	1	0.00047619	GGTCATTTTATGGTT	1	0.00047619		GHGMV	2	0.000867679	GGTCATGGTATGGTT	2	0.000867679
							SHVMV	2	0.00107009	AGTCATGTTATGGTT	2	0.00107009		GHDMV	3	0.000629591	GGTCATGATATGGTT	3	0.000629591		GHVMD	1	0.00047619	GGTCATGTTATGGAT	1	0.00047619		GHVMG	2	0.000867679	GGTCATGTTATGGGT	2	0.000867679
							CHVMV	1	0.000535045	TGTCATGTTATGGTT	1	0.000535045		GLVMV	3	0.000629591	GGTCTTGTTATGGTT	3	0.000629591		GHVVV	1	0.00047619	GGTCATGTTGTGGTT	1	0.00047619		GHVW>	2	0.000867679	GGTCATGTT-TGGTT	2	0.000867679
							GHFLV	1	0.000535045	GGTCATTTTTTGGTT	1	0.000535045		GPVMV	3	0.000629591	GGTCCTGTTATGGTT	3	0.000629591		GKVMV	1	0.00047619	GGCAAGGTTATGGTT	1	0.00047619		SHVMV	2	0.000867679	AGTCATGTTATGGTT	2	0.000867679
							GHFMV	1	0.000535045	GGGCATTTTATGGTT	1	0.000535045		-----	2	0.000419727	---------------	2	0.000419727		GPVMV	1	0.00047619	GGTCCTGTTATGGTT	1	0.00047619		---RD	1	0.000433839	---------AGGGAT	1	0.000433839
							GHVIV	1	0.000535045	GGTCATGTTATTGTT	1	0.000535045		----V	2	0.000419727	------------GTT	2	0.000419727									AHV-V	1	0.000433839	GCTCATGTT---GTT	1	0.000433839
							GHVLD	1	0.000535045	GGTCATGTTTTGGAT	1	0.000535045		GHVG>	2	0.000419727	GGTCATGT--TGGTT	2	0.000419727									AHVMV	1	0.000433839	GCTCATGTTATGGTT	1	0.000433839
							GHVMG	1	0.000535045	GGTCATGTTATGGGT	1	0.000535045		GHVMA	2	0.000419727	GGTCATGTTATGGCT	2	0.000419727									GHAMV	1	0.000433839	GGGCATGCTATGGTT	1	0.000433839
							GHVTG	1	0.000535045	GGTCATGTTACGGGT	1	0.000535045		GQ-W>	2	0.000419727	GGTCA----ATGGTT	2	0.000419727									GHVMA	1	0.000433839	GGTCATGTTATGGCT	1	0.000433839
							GHVTV	1	0.000535045	GGTCATGTTACGGTT	1	0.000535045		GRVMV	2	0.000419727	GGTCGTGTTATGGTT	2	0.000419727									GLVMV	1	0.000433839	GGTCTTGTTATGGTT	1	0.000433839
							GPVM-	1	0.000535045	GGTCCTGTTATG---	1	0.000535045		SHVMV	2	0.000419727	AGTCATGTTATGGTT	2	0.000419727									GNV>	1	0.000433839	GGTAATGTTA-----	1	0.000433839
							VHVMV	1	0.000535045	GTTCATGTTATGGTT	1	0.000535045		AHVMV	1	0.000209864	GCACATGTTATGGTT	1	0.000209864									GPVMV	1	0.000433839	GGTCCTGTTATGGTT	1	0.000433839
														CHVMV	1	0.000209864	TGTCATGTTATGGTT	1	0.000209864									GRVMV	1	0.000433839	GGTCGTGTTATGGTT	1	0.000433839
														G----	1	0.000209864	GGT------------	1	0.000209864									RHVMV	1	0.000433839	CGTCATGTTATGGTT	1	0.000433839
														GDVMV	1	0.000209864	GGTGATGTTATGGTT	1	0.000209864									VHVMV	1	0.000433839	GTTCATGTTATGGTT	1	0.000433839
														GHAMA	1	0.000209864	GGTCATGCTATGGCT	1	0.000209864
														GHFMV	1	0.000209864	GGTCATTTTATGGTT	1	0.000209864
														GHIMV	1	0.000209864	GGTCATATTATGGTT	1	0.000209864
														GHVKV	1	0.000209864	GGTCATGTTAAGGTT	1	0.000209864
														GHVMD	1	0.000209864	GGACATGTTATGGAT	1	0.000209864
														GHVMG	1	0.000209864	GGTCATGTTATGGGT	1	0.000209864
														GLVMA	1	0.000209864	GGTCTTGTTATGGCT	1	0.000209864
														GNAMV	1	0.000209864	GGTAATGCTATGGTT	1	0.000209864
														GQV-V	1	0.000209864	GGTCAGG---TGGTT	1	0.000209864
														GTVMV	1	0.000209864	GGTACTGTTATGGTT	1	0.000209864
														VHVMV	1	0.000209864	GTTCATGTTATGGTT	1	0.000209864

## Sheet: Data S6-CV130_Calu3_509_523
							Passage 1							Passage 2							Passage 3							Passage 4
original sample							Replicate A
protein sequence	count	relative count	nucleotide sequence	count	relative count		protein sequence	count	relative count	nucleotide sequence	count	relative count		protein sequence	count	relative count	nucleotide sequence	count	relative count		protein sequence	count	relative count	nucleotide sequence	count	relative count		protein sequence	count	relative count	nucleotide sequence	count	relative count
GHVMV	1668	0.949345	GGTCATGTTATGGTT	1653	0.940808		GHVMV	1924	0.888684	GGTCATGTTATGGTT	1913	0.883603		GHVMV	7053	0.900536	GGTCATGTTATGGTT	7032	0.897855		GHVMV	1411	0.880225	GGTCATGTTATGGTT	1406	0.877105		GHVMV	1506	0.87355	GGTCATGTTATGGTT	1499	0.86949
			GGCCATGTTATGGTT	5	0.00284576					GGCCATGTTATGGTT	6	0.00277136					GGCCATGTTATGGTT	7	0.000893769					GGACATGTTATGGTT	2	0.00124766					GGACATGTTATGGTT	4	0.00232019
			GGGCATGTTATGGTT	4	0.00227661					GGACATGTTATGGTT	2	0.000923788					GGACATGTTATGGTT	3	0.000383044					GGGCATGTTATGGTT	2	0.00124766					GGCCATGTTATGGTT	1	0.000580046
			GGACATGTTATGGTT	3	0.00170746					GGTCACGTTATGGTT	1	0.000461894					GGGCATGTTATGGTT	3	0.000383044					GGCCATGTTATGGTT	1	0.00062383					GGGCATGTTATGGTT	1	0.000580046
			GGTCATGTCATGGTT	2	0.0011383					GGTCATGTCATGGTT	1	0.000461894					GGTCATGTCATGGTT	2	0.000255363		---->	48	0.0299439	G--------------	36	0.0224579					GGTCATGTTATGGTG	1	0.000580046
			GGTCATGTTATGGTG	1	0.000569152					GGTCATGTTATGGTG	1	0.000461894					GGTCATGTGATGGTT	2	0.000255363					--------------T	10	0.0062383		---->	61	0.0353828	G--------------	45	0.0261021
---->	21	0.0119522	G--------------	11	0.00626067		---->	74	0.0341801	G--------------	39	0.0180139					GGTCATGTTATGGTA	2	0.000255363					G-------------A	2	0.00124766					--------------T	16	0.00928074
			--------------T	10	0.00569152					--------------T	30	0.0147806					GGTCATGTTATGGTG	2	0.000255363		GH--V	26	0.0162196	GGTCAT------GTT	26	0.0162196		V---V	18	0.0104408	G---------TGGTT	18	0.0104408
GHV->	8	0.00455322	GGTCATGTTA-----	8	0.00455322					G-------------A	4	0.00184758		---->	239	0.0305158	G--------------	136	0.0173647		V---V	18	0.0112289	G---------TGGTT	18	0.0112289		GHV->	15	0.0087007	GGTCATGTTA-----	15	0.0087007
GH--V	6	0.00341491	GGTCAT------GTT	6	0.00341491					-------------TT	1	0.00184758					--------------T	93	0.0118744		GHV-V	16	0.00998129	GGTCATGTT---GTT	14	0.00873362		D--G>	12	0.00696056	G--------ATGGTT	12	0.00696056
GHV-V	6	0.00341491	GGTCATGTT---GTT	6	0.00341491		GHV-V	36	0.0166282	GGTCATGTT---GTT	32	0.0138568					-------------TT	3	0.000383044					GGTCATG---TGGTT	2	0.00124766		GH--V	11	0.00638051	GGTCAT------GTT	11	0.00638051
GHVMD	5	0.00284576	GGTCATGTTATGGAT	5	0.00284576					GGTCATG---TGGTT	4	0.000461894					GG-------------	3	0.000383044		GHVM-	12	0.00748596	GGTCATGTTATG---	12	0.00748596		GHV-V	10	0.00580046	GGTCATGTT---GTT	5	0.00290023
GHVMG	5	0.00284576	GGTCATGTTATGGGT	5	0.00284576		GH--V	22	0.0101617	GGTCAT------GTT	22	0.0101617					G-------------A	2	0.000255363		GHVS>	8	0.00499064	GGTCATGTTA--GTT	8	0.00499064					GGTCATG---TGGTT	4	0.00232019
GHAMV	4	0.00227661	GGTCATGCTATGGTT	4	0.00227661		V---V	12	0.00554273	G---------TGGTT	12	0.00554273					--------------A	1	0.000127681		---MV	6	0.00374298	---------ATGGTT	6	0.00374298					GGACATGTT---GTT	1	0.000580046
GHVLV	3	0.00170746	GGTCATGTTTTGGTT	3	0.00170746		---MV	10	0.00461894	---------ATGGTT	10	0.00461894					--------------G	1	0.000127681		GH---	6	0.00374298	GGTCA---------T	4	0.00249532		GH>	8	0.00464037	GGTCATG--------	6	0.00348028
GYVMV	3	0.00170746	GGTTATGTTATGGTT	3	0.00170746		GHV->	10	0.00461894	GGTCATGTTA-----	8	0.00369515		GHV-V	102	0.0130235	GGTCATGTT---GTT	81	0.0103422					GGTCAT---------	2	0.00124766					GGTCATG-------A	2	0.00116009
---MV	2	0.0011383	---------ATGGTT	2	0.0011383					GGTCATGTTA----T	2	0.000923788					GGTCATG---TGGTT	21	0.00268131		GHV->	6	0.00374298	GGTCATGTTA-----	6	0.00374298		GHAMV	7	0.00406032	GGTCATGCTATGGTT	7	0.00406032
---W>	2	0.0011383	----------TGGTT	2	0.0011383		GHVMA	9	0.00415704	GGTCATGTTATGGCT	8	0.00369515		GH--V	67	0.00855465	GGTCAT------GTT	66	0.00842697		D--G>	5	0.00311915	G--------ATGGTT	5	0.00311915		GHVS>	7	0.00406032	GGTCATGTTA--GTT	7	0.00406032
D--G>	2	0.0011383	G--------ATGGTT	2	0.0011383					GGCCATGTTATGGCT	1	0.000461894					GGTCA------CGTT	1	0.000127681		GHVMD	5	0.00311915	GGTCATGTTATGGAT	5	0.00311915		GHV--	6	0.00348028	GGTCATGTT------	6	0.00348028
DHVMV	2	0.0011383	GATCATGTTATGGTT	2	0.0011383		GHVMG	8	0.00369515	GGTCATGTTATGGGT	8	0.00369515		GHV->	58	0.00740552	GGTCATGTTA-----	54	0.00689479		GH-G>	4	0.00249532	GGTC-----ATGGTT	4	0.00249532		G--->	4	0.00232019	G----------GGTT	4	0.00232019
GH---	2	0.0011383	GGTCA---------T	2	0.0011383		GH---	6	0.00277136	GGTCA---------T	6	0.00277136					GGTCATGTTA----T	2	0.000255363		GH>	4	0.00249532	GGTCATG--------	4	0.00249532		GH---	4	0.00232019	GGTCA---------T	4	0.00232019
GHVMA	2	0.0011383	GGCCATGTTATGGCT	1	0.000569152		D--G>	4	0.00184758	G--------ATGGTT	4	0.00184758					GGTCATGTTAT----	2	0.000255363		GHVMA	4	0.00249532	GGTCATGTTATGGCT	4	0.00249532		GHVW>	4	0.00232019	GGTCATGTT-TGGTT	3	0.00174014
		0.0011383	GGTCATGTTATGGCT	1	0.000569152		GH-G>	4	0.00184758	GGTC-----ATGGTT	4	0.00184758		V---V	43	0.0054903	G---------TGGTT	43	0.0054903		SCYG>	4	0.00249532	--TCATGTTATGGTT	4	0.00249532					GGTCACGTT-TGGTT	1	0.000580046
GHVS>	2	0.0011383	GGTCATGTTA--GTT	2	0.0011383		GH>	4	0.00184758	GGTCATG--------	4	0.00184758		D--G>	27	0.0034474	G--------ATGGTT	27	0.0034474		SHVMV	3	0.00187149	AGTCATGTTATGGTT	3	0.00187149		----V	3	0.00174014	------------GTG	2	0.00116009
V---V	2	0.0011383	G---------TGGTT	2	0.0011383		GHV--	4	0.00184758	GGTCATGTT------	4	0.00184758		---MV	21	0.00268131	---------ATGGTT	21	0.00268131		G>	2	0.00124766	GGTC-----------	2	0.00124766					------------GTT	1	0.000580046
CHVMV	1	0.000569152	TGTCATGTTATGGTT	1	0.000569152		GHVS>	4	0.00184758	GGTCATGTTA--GTT	4	0.00184758		GHVS>	20	0.00255363	GGTCATGTTA--GTT	20	0.00255363		GHV--	2	0.00124766	GGTCATGTT------	2	0.00124766		---MV	3	0.00174014	---------ATGGTT	3	0.00174014
DHVMF	1	0.000569152	GATCATGTTATGTTT	1	0.000569152		----V	3	0.00138568	------------GTT	3	0.00138568		GH>	16	0.0020429	GGTCATG--------	16	0.0020429		GNVMV	2	0.00124766	GGTAATGTTATGGTT	2	0.00124766		GHVLV	3	0.00174014	GGTCATGTTTTGGTT	2	0.00116009
GHGMV	1	0.000569152	GGTCATGGTATGGTT	1	0.000569152		GHVLV	3	0.00138568	GGTCATGTTTTGGTT	2	0.000923788		GHVMA	11	0.00140449	GGTCATGTTATGGCT	11	0.00140449		VMLW>	2	0.00124766	-GTCATGTTATGGTT	2	0.00124766					GGTCATGTTCTGGTT	1	0.000580046
GHVMF	1	0.000569152	GGTCATGTTATGTTT	1	0.000569152					GGCCATGTTCTGGTT	1	0.000461894		GNVMV	10	0.00127681	GGTAATGTTATGGTT	10	0.00127681		GDVMV	1	0.00062383	GGTGATGTTATGGTT	1	0.00062383		GHVMA	3	0.00174014	GGTCATGTTATGGCT	3	0.00174014
GHVMI	1	0.000569152	GGTCATGTTATGATT	1	0.000569152		-----	2	0.000923788	---------------	2	0.000923788		SCYG>	10	0.00127681	--TCATGTTATGGTT	10	0.00127681		GHAMV	1	0.00062383	GGTCATGCTATGGTT	1	0.00062383		-----	2	0.00116009	---------------	2	0.00116009
GLVMF	1	0.000569152	GGTCTTGTTATGTTT	1	0.000569152		GH--D	2	0.000923788	GGTCAT------GAT	2	0.000923788		GHVLV	8	0.00102145	GGTCATGTTCTGGTT	4	0.000510725		GHDMV	1	0.00062383	GGGCATGATATGGTT	1	0.00062383		G--MV	2	0.00116009	GG------TATGGTT	2	0.00116009
GLVMV	1	0.000569152	GGTCTTGTTATGGTT	1	0.000569152		GHAMV	2	0.000923788	GGTCATGCTATGGTT	2	0.000923788					GGTCATGTTTTGGTT	4	0.000510725		GHVLV	1	0.00062383	GGTCATGTTTTGGTT	1	0.00062383		G>	2	0.00116009	GGTCA----------	2	0.00116009
GNVMV	1	0.000569152	GGTAATGTTATGGTT	1	0.000569152		GHGMV	2	0.000923788	GGTCATGGTATGGTT	2	0.000923788		GHVMD	7	0.000893769	GGTCATGTTATGGAT	6	0.000766088		GHVMG	1	0.00062383	GGTCATGTTATGGGT	1	0.00062383		GH-G>	2	0.00116009	GGTC-----ATGGTT	2	0.00116009
GPVMV	1	0.000569152	GGTCCTGTTATGGTT	1	0.000569152		GHVG>	2	0.000923788	GGTCATGT--TGGTT	2	0.000923788					GGACATGTTATGGAT	1	0.000127681		GPAMA	1	0.00062383	GGTCCTGCTATGGCT	1	0.00062383		GHDG>	2	0.00116009	GGTCATG--ATGGTT	2	0.00116009
GQGMV	1	0.000569152	GGTCAGGGTATGGTT	1	0.000569152		GHVMD	2	0.000923788	GGTCATGTTATGGAT	2	0.000923788		GLVMV	7	0.000893769	GGTCTTGTTATGGTT	7	0.000893769		GPVMV	1	0.00062383	GGTCCTGTTATGGTT	1	0.00062383		GHDMV	2	0.00116009	GGTCATGATATGGTT	2	0.00116009
GRVMV	1	0.000569152	GGTCGTGTTATGGTT	1	0.000569152		GNVMV	2	0.000923788	GGTAATGTTATGGTT	2	0.000923788		-----	6	0.000766088	---------------	6	0.000766088		GQVMV	1	0.00062383	GGTCAGGTTATGGTT	1	0.00062383		GHGMV	2	0.00116009	GGTCATGGTATGGTT	2	0.00116009
VHVMV	1	0.000569152	GTTCATGTTATGGTT	1	0.000569152		GPVMV	2	0.000923788	GGTCCTGTTATGGTT	2	0.000923788		G>	6	0.000766088	GGTC-----------	4	0.000510725		SPVMV	1	0.00062383	AGTCCTGTTATGGTT	1	0.00062383		GHVM-	2	0.00116009	GGTCATGTTATG---	2	0.00116009
							SHVMV	2	0.000923788	AGTCATGTTATGGTT	2	0.000923788					GGTCA----------	2	0.000255363									GHVMD	2	0.00116009	GGTCATGTTATGGAT	2	0.00116009
							GHALV	1	0.000461894	GGCCATGCTTTGGTT	1	0.000461894		GH---	6	0.000766088	GGTCA---------T	6	0.000766088									GHVMG	2	0.00116009	GGTCATGTTATGGGT	2	0.00116009
							GHAMD	1	0.000461894	GGTCATGCTATGGAT	1	0.000461894		GHDG>	6	0.000766088	GGTCATG--ATGGTT	6	0.000766088									GHVTV	2	0.00116009	GGTCATGTTACGGTT	2	0.00116009
							GHDMD	1	0.000461894	GGTCATGATATGGAT	1	0.000461894		GHV--	6	0.000766088	GGTCATGTT------	5	0.000638407									GR-->	2	0.00116009	GGTC--------GTT	2	0.00116009
							GHGMA	1	0.000461894	GGTCATGGTATGGCT	1	0.000461894					GGACATGTT------	1	0.000127681									SHVMV	2	0.00116009	AGTCATGTTATGGTT	2	0.00116009
							GHVRV	1	0.000461894	GGTCATGTTAGGGTT	1	0.000461894		GHVM-	6	0.000766088	GGTCATGTTATG---	6	0.000766088									GDGMV	1	0.000580046	GGTGATGGTATGGTT	1	0.000580046
							GHVVV	1	0.000461894	GGTCATGTTGTGGTT	1	0.000461894		GHAMV	5	0.000638407	GGTCATGCTATGGTT	4	0.000510725									GHD>	1	0.000580046	GGTCATGATA-----	1	0.000580046
							GLVMV	1	0.000461894	GGTCTTGTTATGGTT	1	0.000461894					GGACATGCTATGGTT	1	0.000127681									GHFMV	1	0.000580046	GGTCATTTTATGGTT	1	0.000580046
							GQVMV	1	0.000461894	GGTCAGGTTATGGTT	1	0.000461894		GHDMV	5	0.000638407	GGTCATGATATGGTT	5	0.000638407									GHIMV	1	0.000580046	GGTCATATTATGGTT	1	0.000580046
							RHVMV	1	0.000461894	CGTCATGTTATGGTT	1	0.000461894		GHGMV	5	0.000638407	GGTCATGGTATGGTT	5	0.000638407									GHVIV	1	0.000580046	GGTCATGTTATTGTT	1	0.000580046
							VHGMD	1	0.000461894	GTTCATGGTATGGAT	1	0.000461894		GPVMV	5	0.000638407	GGTCCTGTTATGGTT	5	0.000638407									GHVQV	1	0.000580046	GGTCATGTTCAGGTT	1	0.000580046
														GQVMV	5	0.000638407	GGTCAGGTTATGGTT	4	0.000510725									GHVRV	1	0.000580046	GGTCATGTTAGGGTT	1	0.000580046
																	GGTCAAGTTATGGTT	1	0.000127681									GHVVV	1	0.000580046	GGTCATGTTGTGGTT	1	0.000580046
														G--->	4	0.000510725	G----------GGTT	4	0.000510725									GLVLV	1	0.000580046	GGTCTTGTTCTGGTT	1	0.000580046
														GHFMV	4	0.000510725	GGTCATTTTATGGTT	4	0.000510725									GNVMV	1	0.000580046	GGTAATGTTATGGTT	1	0.000580046
														GHVVV	4	0.000510725	GGTCATGTTGTGGTT	4	0.000510725									GQVMV	1	0.000580046	GGTCAGGTTATGGTT	1	0.000580046
														GHVMF	3	0.000383044	GGTCATGTTATGTTT	3	0.000383044									GYVMV	1	0.000580046	GGTTATGTTATGGTT	1	0.000580046
														GHVRV	3	0.000383044	GGTCATGTTAGGGTT	3	0.000383044									VHVMV	1	0.000580046	GTTCATGTTATGGTT	1	0.000580046
														GYVMV	3	0.000383044	GGTTATGTTATGGTT	3	0.000383044
														----V	2	0.000255363	------------GTG	2	0.000255363
														---W>	2	0.000255363	----------TGGTT	2	0.000255363
														--LW>	2	0.000255363	-------TTATGGAT	1	0.000127681
																	-------TTATGGTT	1	0.000127681
														AHVMV	2	0.000255363	GCTCATGTTATGGTT	2	0.000255363
														D-VMV	2	0.000255363	G---ATGTTATGGTT	2	0.000255363
														DH--V	2	0.000255363	GATCAT------GTT	2	0.000255363
														DHVMV	2	0.000255363	GATCATGTTATGGTT	2	0.000255363
														G----	2	0.000255363	GG------------T	2	0.000255363
														GHIMV	2	0.000255363	GGTCATATTATGGTT	2	0.000255363
														GHVMG	2	0.000255363	GGTCATGTTATGGGT	2	0.000255363
														GHVMI	2	0.000255363	GGTCATGTTATGATT	2	0.000255363
														GL--V	2	0.000255363	GGTC------TGGTT	2	0.000255363
														GL-MV	2	0.000255363	GGTC---TTATGGTT	2	0.000255363
														GQ-->	2	0.000255363	GGTCA-------GTT	2	0.000255363
														GQLW>	2	0.000255363	GGTCA-GTTATGGTT	2	0.000255363
														GR-->	2	0.000255363	GGTC--------GTT	2	0.000255363
														AH--V	1	0.000127681	GCTCAT------GTT	1	0.000127681
														CHDMV	1	0.000127681	TGTCATGATATGGTT	1	0.000127681
														CHV-V	1	0.000127681	TGTCATG---TGGTT	1	0.000127681
														FHFMV	1	0.000127681	TTTCATTTTATGGTT	1	0.000127681
														GDVMV	1	0.000127681	GGTGATGTTATGGTT	1	0.000127681
														GH-G>	1	0.000127681	GGTC-----ATGGTT	1	0.000127681
														GHDMA	1	0.000127681	GGTCATGATATGGCT	1	0.000127681
														GHDMD	1	0.000127681	GGTCATGATATGGAT	1	0.000127681
														GHIII	1	0.000127681	GGTCATATTATAATT	1	0.000127681
														GHSMA	1	0.000127681	GGTCATAGTATGGCT	1	0.000127681
														GHVIV	1	0.000127681	GGTCATGTTATTGTT	1	0.000127681
														GHVML	1	0.000127681	GGTCATGTTATGCTT	1	0.000127681
														GN--G	1	0.000127681	GGTAAT------GGT	1	0.000127681
														GN--V	1	0.000127681	GGTAAT------GTT	1	0.000127681
														GPV-V	1	0.000127681	GGTCCTGTT---GTT	1	0.000127681
														GPVLV	1	0.000127681	GGTCCTGTTTTGGTT	1	0.000127681
														RHVMV	1	0.000127681	CGTCATGTTATGGTT	1	0.000127681
														VHVMV	1	0.000127681	GTTCATGTTATGGTT	1	0.000127681
														VMLW>	1	0.000127681	-GTCATGTTATGGTT	1	0.000127681
							Replicate B
							GHVMV	1314	0.891452	GGTCATGTTATGGTT	1303	0.883989		GHVMV	504	0.887324	GGTCATGTTATGGTT	501	0.882042		GHVMV	2012	0.895815	GGTCATGTTATGGTT	1999	0.890027		GHVMV	1522	0.876728	GGTCATGTTATGGTT	1508	0.868664
										GGACATGTTATGGTT	3	0.00203528					GGACATGTTATGGTT	1	0.00176056					GGACATGTTATGGTT	3	0.00133571					GGACATGTTATGGTT	4	0.00230415
										GGCCATGTTATGGTT	3	0.00203528					GGCCATGTTATGGTT	1	0.00176056					GGCCATGTTATGGTT	2	0.000890472					GGGCATGTTATGGTT	3	0.00172811
										GGGCATGTTATGGTT	2	0.00135685					GGTCATGTGATGGTT	1	0.00176056					GGTCACGTTATGGTT	2	0.000890472					GGTCATGTTATGGTA	3	0.00172811
										GGTCACGTTATGGTT	1	0.000678426		---->	14	0.0246479	G--------------	12	0.0211268					GGTCATGTCATGGTT	2	0.000890472					GGTCATGTTATGGTG	2	0.00115207
										GGTCATGTTATGGTC	1	0.000678426					--------------T	2	0.00352113					GGTCATGTTATGGTC	2	0.000890472					GGCCATGTTATGGTT	1	0.000576037
										GGTCATGTTATGGTG	1	0.000678426		GHV-V	10	0.0176056	GGTCATGTT---GTT	6	0.0105634					GGGCATGTTATGGTT	1	0.000445236					GGTCATGTGATGGTT	1	0.000576037
							---->	55	0.0373134	G--------------	29	0.0196744					GGTCATG---TGGTT	4	0.00704225					GGTCATGTTATGGTG	1	0.000445236		---->	68	0.0391705	G--------------	47	0.0270737
										--------------T	22	0.0149254		V---V	7	0.0123239	G---------TGGTT	7	0.0123239		---->	75	0.0333927	G--------------	48	0.0213713					--------------T	20	0.0115207
										G-------------T	4	0.0027137		D--G>	4	0.00704225	G--------ATGGTT	4	0.00704225					--------------T	27	0.0120214					G-------------A	1	0.000576037
							GHV-V	11	0.00746269	GGTCATGTT---GTT	9	0.00610583		GNVMV	4	0.00704225	GGTAATGTTATGGTT	4	0.00704225		GH--V	32	0.0142476	GGTCAT------GTT	32	0.0142476		GH--V	26	0.014977	GGTCAT------GTT	26	0.014977
										GGTCATG---TGGTT	2	0.00135685		---MV	2	0.00352113	---------ATGGTT	2	0.00352113		GHV-V	18	0.00801425	GGTCATG---TGGTT	12	0.00534283		GHV->	15	0.00864055	GGTCATGTTA-----	15	0.00864055
							GH--V	8	0.00542741	GGTCAT------GTT	8	0.00542741		GH--V	2	0.00352113	GGTCAT------GTT	2	0.00352113					GGTCATGTT---GTT	6	0.00267142		---MV	12	0.00691244	---------ATGGTT	12	0.00691244
							GH>	8	0.00542741	GGTCATG--------	8	0.00542741		GH>	2	0.00352113	GGTCATG--------	2	0.00352113		---MV	14	0.0062333	---------ATGGTT	14	0.0062333		GHV-V	12	0.00691244	GGTCATG---TGGTT	6	0.00345622
							GHV->	8	0.00542741	GGTCATGTTA-----	8	0.00542741		GHVLV	2	0.00352113	GGTCATGTTCTGGTT	2	0.00352113		V---V	14	0.0062333	G---------TGGTT	14	0.0062333					GGTCATGTT---GTT	6	0.00345622
							---MV	6	0.00407056	---------ATGGTT	6	0.00407056		GLVMV	2	0.00352113	GGTCTTGTTATGGTT	2	0.00352113		D--G>	12	0.00534283	G--------ATGGTT	12	0.00534283		V---V	10	0.00576037	G---------TGGTT	10	0.00576037
							G>	6	0.00407056	GGTC-----------	4	0.0027137		GQVMV	2	0.00352113	GGTCAGGTTATGGTT	2	0.00352113		GHV->	12	0.00534283	GGTCATGTTA-----	12	0.00534283		GLVMV	6	0.00345622	GGTCTTGTTATGGTT	5	0.00288018
										GGTCA----------	2	0.00135685		SCYG>	2	0.00352113	--TCATGTTATGGTT	2	0.00352113		GH-G>	6	0.00267142	GGTC-----ATGGTT	6	0.00267142					GGTCTCGTTATGGTT	1	0.000576037
							V---V	6	0.00407056	G---------TGGTT	6	0.00407056		CHVMV	1	0.00176056	TGTCATGTTATGGTT	1	0.00176056		GHV--	6	0.00267142	GGTCATGTT------	6	0.00267142		GHVLV	5	0.00288018	GGTCATGTTTTGGTT	3	0.00172811
							GH---	4	0.0027137	GGTCA---------T	4	0.0027137		GHCMV	1	0.00176056	GGTCATTGTATGGTT	1	0.00176056		GHVM-	6	0.00267142	GGTCATGTTATG---	6	0.00267142					GGTCATGTTCTGGTT	2	0.00115207
							GH-G>	4	0.0027137	GGTC-----ATGGTT	4	0.0027137		GHV->	1	0.00176056	GGTCATGTTA-----	1	0.00176056		GHVS>	5	0.00222618	GGTCATGTTA--GTT	5	0.00222618		GQVMV	5	0.00288018	GGTCAGGTTATGGTT	4	0.00230415
							GLVMV	4	0.0027137	GGTCTTGTTATGGTT	2	0.00135685		GHVMA	1	0.00176056	GGTCATGTTATGGCT	1	0.00176056		GH>	4	0.00178094	GGTCATG--------	4	0.00178094					GGTCAAGTTATGGTT	1	0.000576037
										GGCCTTGTTATGGTT	1	0.000678426		GHVMG	1	0.00176056	GGTCATGTTATGGGT	1	0.00176056		-----	3	0.00133571	---------------	3	0.00133571		G>	4	0.00230415	GGTC-----------	2	0.00115207
										GGTCTTGTGATGGTT	1	0.000678426		GHVVV	1	0.00176056	GGTCATGTTGTGGTT	1	0.00176056		DHVMV	2	0.000890472	GATCATGTTATGGTT	2	0.000890472					GGTCA----------	2	0.00115207
							VHVMV	4	0.0027137	GTTCATGTTATGGTT	4	0.0027137		GPAMV	1	0.00176056	GGTCCTGCTATGGTT	1	0.00176056		GH---	2	0.000890472	GGTCA---------T	2	0.000890472		GH>	4	0.00230415	GGTCATG--------	4	0.00230415
							GHVLV	3	0.00203528	GGACATGTTCTGGTT	1	0.000678426		GPVMV	1	0.00176056	GGTCCAGTTATGGTT	1	0.00176056		GHDG>	2	0.000890472	GGTCATG--ATGGTT	2	0.000890472		GHV--	4	0.00230415	GGTCATGTT------	4	0.00230415
										GGTCATGTTCTGGTT	1	0.000678426		GYVMV	1	0.00176056	GGTTATGTTATGGTT	1	0.00176056		GHIMV	2	0.000890472	GGTCATATTATGGTT	2	0.000890472		GHVS>	4	0.00230415	GGTCATGTTA--GTT	4	0.00230415
										GGTCATGTTTTGGTT	1	0.000678426		VHVMV	1	0.00176056	GTTCATGTTATGGTT	1	0.00176056		GHVVV	2	0.000890472	GGTCATGTTGTGGTT	2	0.000890472		SCYG>	4	0.00230415	--TCATGTTATGGTT	4	0.00230415
							----D	2	0.00135685	------------GAT	2	0.00135685		VMLW>	1	0.00176056	-GTCATGTTATGGTT	1	0.00176056		GQVMV	2	0.000890472	GGTCAGGTTATGGTT	2	0.000890472		CHVMV	3	0.00172811	TGTCATGTTATGGTT	3	0.00172811
							----V	2	0.00135685	------------GTT	2	0.00135685									GRVMV	2	0.000890472	GGTCGTGTTATGGTT	2	0.000890472		GHVMG	3	0.00172811	GGTCATGTTATGGGT	3	0.00172811
							D--G>	2	0.00135685	G--------ATGGTT	2	0.00135685									SCYG>	2	0.000890472	--TCATGTTATGGTT	2	0.000890472		GPVMV	3	0.00172811	GGTCCTGTTATGGTT	3	0.00172811
							GHV->	2	0.00135685	GGTCATGTT----TT	2	0.00135685									VMLW>	2	0.000890472	-GTCATGTTATGGTT	2	0.000890472		D--G>	2	0.00115207	G--------ATGGTT	2	0.00115207
							GHVIG	2	0.00135685	GGTCATGTTATTGGT	2	0.00135685									FLFIF	1	0.000445236	TTTCTTTTTATTTTT	1	0.000445236		GHDG>	2	0.00115207	GGTCATG--ATGGTT	2	0.00115207
							GHVMA	2	0.00135685	GGTCATGTTATGGCT	2	0.00135685									GHAMV	1	0.000445236	GGTCATGCTATGGTT	1	0.000445236		GHDMV	2	0.00115207	GGCCATGATATGGTT	1	0.000576037
							GHVMD	2	0.00135685	GGTCATGTTATGGAT	2	0.00135685									GHVKV	1	0.000445236	GGTCATGTTAAGGTT	1	0.000445236					GGTCATGATATGGTT	1	0.000576037
							GHVMF	2	0.00135685	GGTCATGTTATGTTT	2	0.00135685									GHVMA	1	0.000445236	GGTCATGTTATGGCT	1	0.000445236		GHVMA	2	0.00115207	GGTCATGTTATGGCT	2	0.00115207
							GHVMG	2	0.00135685	GGTCATGTTATGGGT	2	0.00135685									GHVMD	1	0.000445236	GGTCATGTTATGGAT	1	0.000445236		GHVMD	2	0.00115207	GGTCATGTTATGGAT	2	0.00115207
							GHVVV	2	0.00135685	GGTCATGTTGTGGTT	2	0.00135685									GHVMG	1	0.000445236	GGTCATGTTATGGGT	1	0.000445236		GNVMV	2	0.00115207	GGTAATGTTATGGTT	2	0.00115207
							GHVW>	2	0.00135685	GGTCATG-TATGGTT	2	0.00135685									GLVMV	1	0.000445236	GGTCTTGTTATGGTT	1	0.000445236		GYVMV	2	0.00115207	GGTTATGTTATGGTT	2	0.00115207
							GQVMV	2	0.00135685	GGTCAGGTTATGGTT	2	0.00135685									GNVMV	1	0.000445236	GGTAATGTTATGGTT	1	0.000445236		SC->	2	0.00115207	--TCATGTTA-----	2	0.00115207
							SCYG>	2	0.00135685	--TCATGTTATGGTT	2	0.00135685									SHVMV	1	0.000445236	AGTCATGTTATGGTT	1	0.000445236		VMLW>	2	0.00115207	-GTCATGTTATGGTT	2	0.00115207
							DHVMV	1	0.000678426	GATCATGTTATGGTT	1	0.000678426																GH---	1	0.000576037	GGTCA---------T	1	0.000576037
							GH--A	1	0.000678426	GGACAT------GCT	1	0.000678426																GH--D	1	0.000576037	GGTCAT------GAT	1	0.000576037
							GHAMV	1	0.000678426	GGTCATGCTATGGTT	1	0.000678426																GHDMG	1	0.000576037	GGTCATGATATGGGT	1	0.000576037
							GHVTV	1	0.000678426	GGTCATGTTACGGTT	1	0.000678426																GHGMV	1	0.000576037	GGTCATGGTATGGTT	1	0.000576037
							GNVMV	1	0.000678426	GGTAATGTTATGGTT	1	0.000678426																GHVIV	1	0.000576037	GGTCATGTTATAGTT	1	0.000576037
							GPVMV	1	0.000678426	GGTCCTGTTATGGTT	1	0.000678426																GHVKV	1	0.000576037	GGTCATGTTAAGGTT	1	0.000576037
							GPVTV	1	0.000678426	GGTCCTGTTACGGTT	1	0.000678426																GHVVV	1	0.000576037	GGTCATGTTGTGGTT	1	0.000576037
																												GRVMV	1	0.000576037	GGTCGTGTTATGGTT	1	0.000576037

[truncated: 7 more sheets: Data S6-OTV54_Calu3_509_523, Data S7-73NLt_Calu3_26778_26816, Data S7-CV130_Calu3_26778_26816, Data S7-OTV54_Calu3_26778_26816, Table S1, Table S2, Table S3]
